# Supplementary material for: Unveiling the role of phages in shaping the periodontal microbial ecosystem
Source: mSystems. 2025 Mar 28;10(4):e00201-25. doi: 10.1128/msystems.00201-25 (PMC12013270; doi:10.1128/msystems.00201-25)
Supplement: Table S1 — The data of each bacterial genome and prophage. [file msystems.00201-25-s0006.xlsx]

## Sheet: Table S1A
Table S1A. Specific information of the key periodontitis pathogens downloaded from NCBI
Organism Scientific Name	Organism Qualifier	Taxonomy id	Assembly Name	Assembly Accession	Source	Annotation	Level	Contig N50	Size	Submission Date	Gene Count	BioProject	BioSample
Aggregatibacter actinomycetemcomitans	strain: HK 1659	714	ASM2130869v1	GCA_021308695.1	GenBank		Contig	237063	2077434	2021-12-28		PRJNA633763	SAMN14969762
Aggregatibacter actinomycetemcomitans	strain: HK 1822	714	ASM2130870v1	GCA_021308705.1	GenBank		Contig	69572	2243118	2021-12-28		PRJNA633763	SAMN14969764
Aggregatibacter actinomycetemcomitans	strain: HK 1631	714	ASM2130871v1	GCA_021308715.1	GenBank		Contig	239684	2070210	2021-12-28		PRJNA633763	SAMN14969761
Aggregatibacter actinomycetemcomitans	strain: HK 1819	714	ASM2130872v1	GCA_021308725.1	GenBank		Contig	66580	2187459	2021-12-28		PRJNA633763	SAMN14969763
Aggregatibacter actinomycetemcomitans	strain: 708G	714	ASM2130879v1	GCA_021308795.1	GenBank		Contig	179527	2130593	2021-12-28		PRJNA633763	SAMN14969756
Aggregatibacter actinomycetemcomitans	strain: HK 1630	714	ASM2130883v1	GCA_021308835.1	GenBank		Contig	211497	2065593	2021-12-28		PRJNA633763	SAMN14969760
Aggregatibacter actinomycetemcomitans	strain: 654G	714	ASM2130885v1	GCA_021308855.1	GenBank		Contig	141882	2066676	2021-12-28		PRJNA633763	SAMN14969754
Aggregatibacter actinomycetemcomitans	strain: 369G	714	ASM2130887v1	GCA_021308875.1	GenBank		Contig	144784	2077690	2021-12-28		PRJNA633763	SAMN14969740
Aggregatibacter actinomycetemcomitans	strain: ET14	714	ASM2130891v1	GCA_021308915.1	GenBank		Contig	141915	2066090	2021-12-28		PRJNA633763	SAMN14969758
Aggregatibacter actinomycetemcomitans	strain: 217G	714	ASM2130901v1	GCA_021309015.1	GenBank		Contig	190833	2105953	2021-12-28		PRJNA633763	SAMN14969738
Aggregatibacter actinomycetemcomitans	strain: 311M	714	ASM2130902v1	GCA_021309025.1	GenBank		Contig	134466	2097408	2021-12-28		PRJNA633763	SAMN14969739
Aggregatibacter actinomycetemcomitans	strain: UP18	714	ASM2130919v1	GCA_021309195.1	GenBank		Contig	237030	2067147	2021-12-28		PRJNA633763	SAMN14969795
Aggregatibacter actinomycetemcomitans	strain: UP14	714	ASM2130920v1	GCA_021309205.1	GenBank		Contig	237946	2067549	2021-12-28		PRJNA633763	SAMN14969794
Aggregatibacter actinomycetemcomitans	strain: UP6	714	ASM2130921v1	GCA_021309215.1	GenBank		Contig	211417	2066325	2021-12-28		PRJNA633763	SAMN14969798
Aggregatibacter actinomycetemcomitans	strain: UP23	714	ASM2130922v1	GCA_021309225.1	GenBank		Contig	237226	2067092	2021-12-28		PRJNA633763	SAMN14969796
Aggregatibacter actinomycetemcomitans	strain: UP50	714	ASM2130927v1	GCA_021309275.1	GenBank		Contig	125134	2122336	2021-12-28		PRJNA633763	SAMN14969797
Aggregatibacter actinomycetemcomitans	strain: UP11	714	ASM2130929v1	GCA_021309295.1	GenBank		Contig	237067	2067812	2021-12-28		PRJNA633763	SAMN14969793
Aggregatibacter actinomycetemcomitans	strain: OMZ 678	714	ASM2130931v1	GCA_021309315.1	GenBank		Contig	269057	2068141	2021-12-28		PRJNA633763	SAMN14969789
Aggregatibacter actinomycetemcomitans	strain: UP10	714	ASM2130933v1	GCA_021309335.1	GenBank		Contig	237067	2067863	2021-12-28		PRJNA633763	SAMN14969792
Aggregatibacter actinomycetemcomitans	strain: SA2876	714	ASM2130934v1	GCA_021309345.1	GenBank		Contig	47617	2223005	2021-12-28		PRJNA633763	SAMN14969791
Aggregatibacter actinomycetemcomitans	strain: SA15	714	ASM2130936v1	GCA_021309365.1	GenBank		Contig	68010	2171563	2021-12-28		PRJNA633763	SAMN14969790
Aggregatibacter actinomycetemcomitans	strain: OMGS 2516	714	ASM2130947v1	GCA_021309475.1	GenBank		Contig	211596	2066755	2021-12-28		PRJNA633763	SAMN14969788
Aggregatibacter actinomycetemcomitans	strain: K4	714	ASM2130949v1	GCA_021309495.1	GenBank		Contig	68718	2214200	2021-12-28		PRJNA633763	SAMN14969785
Aggregatibacter actinomycetemcomitans	strain: K3	714	ASM2130950v1	GCA_021309505.1	GenBank		Contig	66675	2213493	2021-12-28		PRJNA633763	SAMN14969784
Aggregatibacter actinomycetemcomitans	strain: OMGS 2176	714	ASM2130953v1	GCA_021309535.1	GenBank		Contig	159529	2096147	2021-12-28		PRJNA633763	SAMN14969787
Aggregatibacter actinomycetemcomitans	strain: KO-16	714	ASM2130954v1	GCA_021309545.1	GenBank		Contig	69728	2257680	2021-12-28		PRJNA633763	SAMN14969786
Aggregatibacter actinomycetemcomitans	strain: K17	714	ASM2130957v1	GCA_021309575.1	GenBank		Contig	68620	2215767	2021-12-28		PRJNA633763	SAMN14969783
Aggregatibacter actinomycetemcomitans	strain: HK 978	714	ASM2130959v1	GCA_021309595.1	GenBank		Contig	151622	2076828	2021-12-28		PRJNA633763	SAMN14969782
Aggregatibacter actinomycetemcomitans	strain: PH300	714	ASM2130960v1	GCA_021309605.1	GenBank		Contig	122326	2198993	2021-12-28		PRJNA633763	SAMN14969781
Aggregatibacter actinomycetemcomitans	strain: PH541	714	ASM2130963v1	GCA_021309635.1	GenBank		Contig	183249	2028232	2021-12-28		PRJNA633763	SAMN14969780
Aggregatibacter actinomycetemcomitans	strain: HG1216	714	ASM2130964v1	GCA_021309645.1	GenBank		Contig	228846	2040431	2021-12-28		PRJNA633763	SAMN14969779
Aggregatibacter actinomycetemcomitans	strain: HG1217	714	ASM2130967v1	GCA_021309675.1	GenBank		Contig	127891	2079354	2021-12-28		PRJNA633763	SAMN14969778
Aggregatibacter actinomycetemcomitans	strain: HG1236	714	ASM2130969v1	GCA_021309695.1	GenBank		Contig	182318	2135833	2021-12-28		PRJNA633763	SAMN14969776
Aggregatibacter actinomycetemcomitans	strain: HK 2017	714	ASM2130971v1	GCA_021309715.1	GenBank		Contig	143954	2071201	2021-12-28		PRJNA633763	SAMN14969774
Aggregatibacter actinomycetemcomitans	strain: HG1183	714	ASM2130973v1	GCA_021309735.1	GenBank		Contig	237066	2065955	2021-12-28		PRJNA633763	SAMN14969777
Aggregatibacter actinomycetemcomitans	strain: HG1229	714	ASM2130975v1	GCA_021309755.1	GenBank		Contig	135197	2122305	2021-12-28		PRJNA633763	SAMN14969775
Aggregatibacter actinomycetemcomitans	strain: 362M	714	ASM2130976v1	GCA_021309765.1	GenBank		Contig	248889	2081488	2021-12-28		PRJNA633763	SAMN14969773
Aggregatibacter actinomycetemcomitans	strain: 333M	714	ASM2130979v1	GCA_021309795.1	GenBank		Contig	7469	2471538	2021-12-28		PRJNA633763	SAMN14969772
Aggregatibacter actinomycetemcomitans	strain: 309M	714	ASM2130981v1	GCA_021309815.1	GenBank		Contig	247548	2077138	2021-12-28		PRJNA633763	SAMN14969771
Aggregatibacter actinomycetemcomitans	strain: HK 1990	714	ASM2130982v1	GCA_021309825.1	GenBank		Contig	145556	2073469	2021-12-28		PRJNA633763	SAMN14969770
Aggregatibacter actinomycetemcomitans	strain: HK 1932	714	ASM2130985v1	GCA_021309855.1	GenBank		Contig	69408	2237707	2021-12-28		PRJNA633763	SAMN14969769
Aggregatibacter actinomycetemcomitans	strain: HK 1931	714	ASM2130987v1	GCA_021309875.1	GenBank		Contig	107455	2147685	2021-12-28		PRJNA633763	SAMN14969768
Aggregatibacter actinomycetemcomitans	strain: 102-A	714	ASM2130989v1	GCA_021309895.1	GenBank		Contig	68171	2324998	2021-12-28		PRJNA633763	SAMN14969767
Aggregatibacter actinomycetemcomitans	strain: 102-B	714	ASM2130991v1	GCA_021309915.1	GenBank		Contig	134273	2110628	2021-12-28		PRJNA633763	SAMN14969766
Aggregatibacter actinomycetemcomitans	strain: HK 1825	714	ASM2130992v1	GCA_021309925.1	GenBank		Contig	178696	2212378	2021-12-28		PRJNA633763	SAMN14969765
Aggregatibacter actinomycetemcomitans	strain: ET19	714	ASM2130995v1	GCA_021309955.1	GenBank		Contig	211486	2067856	2021-12-28		PRJNA633763	SAMN14969759
Aggregatibacter actinomycetemcomitans	strain: 744G	714	ASM2130996v1	GCA_021309965.1	GenBank		Contig	177965	2133209	2021-12-28		PRJNA633763	SAMN14969757
Aggregatibacter actinomycetemcomitans	strain: 666G	714	ASM2130999v1	GCA_021309995.1	GenBank		Contig	159622	2108730	2021-12-28		PRJNA633763	SAMN14969755
Aggregatibacter actinomycetemcomitans	strain: 605G	714	ASM2131001v1	GCA_021310015.1	GenBank		Contig	123872	2079435	2021-12-28		PRJNA633763	SAMN14969751
Aggregatibacter actinomycetemcomitans	strain: 638G	714	ASM2131003v1	GCA_021310035.1	GenBank		Contig	144836	2078016	2021-12-28		PRJNA633763	SAMN14969752
Aggregatibacter actinomycetemcomitans	strain: 640G	714	ASM2131004v1	GCA_021310045.1	GenBank		Contig	139659	2137177	2021-12-28		PRJNA633763	SAMN14969753
Aggregatibacter actinomycetemcomitans	strain: 575G	714	ASM2131007v1	GCA_021310075.1	GenBank		Contig	123856	2108775	2021-12-28		PRJNA633763	SAMN14969750
Aggregatibacter actinomycetemcomitans	strain: 524G	714	ASM2131009v1	GCA_021310095.1	GenBank		Contig	211498	2067892	2021-12-28		PRJNA633763	SAMN14969749
Aggregatibacter actinomycetemcomitans	strain: 493G	714	ASM2131011v1	GCA_021310115.1	GenBank		Contig	125730	2152714	2021-12-28		PRJNA633763	SAMN14969748
Aggregatibacter actinomycetemcomitans	strain: 488G	714	ASM2131012v1	GCA_021310125.1	GenBank		Contig	237010	2067699	2021-12-28		PRJNA633763	SAMN14969747
Aggregatibacter actinomycetemcomitans	strain: 486G	714	ASM2131015v1	GCA_021310155.1	GenBank		Contig	147666	2103326	2021-12-28		PRJNA633763	SAMN14969746
Aggregatibacter actinomycetemcomitans	strain: 467G	714	ASM2131016v1	GCA_021310165.1	GenBank		Contig	183672	2122954	2021-12-28		PRJNA633763	SAMN14969745
Aggregatibacter actinomycetemcomitans	strain: 443G	714	ASM2131019v1	GCA_021310195.1	GenBank		Contig	211503	2076398	2021-12-28		PRJNA633763	SAMN14969744
Aggregatibacter actinomycetemcomitans	strain: 437G	714	ASM2131021v1	GCA_021310215.1	GenBank		Contig	159054	2092586	2021-12-28		PRJNA633763	SAMN14969743
Aggregatibacter actinomycetemcomitans	strain: 416M	714	ASM2131022v1	GCA_021310225.1	GenBank		Contig	102385	2231552	2021-12-28		PRJNA633763	SAMN14969742
Aggregatibacter actinomycetemcomitans	strain: 212G	714	ASM2131025v1	GCA_021310255.1	GenBank		Contig	124706	2134296	2021-12-28		PRJNA633763	SAMN14969737
Aggregatibacter actinomycetemcomitans	strain: 394M	714	ASM2131027v1	GCA_021310275.1	GenBank		Contig	100406	2199553	2021-12-28		PRJNA633763	SAMN14969741
Aggregatibacter actinomycetemcomitans	strain: 1G	714	ASM2131029v1	GCA_021310295.1	GenBank		Contig	136036	2121891	2021-12-28		PRJNA633763	SAMN14969736
Aggregatibacter actinomycetemcomitans	strain: DR54501	714	ASM2131031v1	GCA_021310315.1	GenBank		Contig	68923	2269391	2021-12-28		PRJNA633763	SAMN14969734
Aggregatibacter actinomycetemcomitans	strain: 153G	714	ASM2131033v1	GCA_021310335.1	GenBank		Contig	64236	2213671	2021-12-28		PRJNA633763	SAMN14969735
Aggregatibacter actinomycetemcomitans	strain: HK 443	714	ASM2131095v1	GCA_021310955.1	GenBank	NCBI Prokaryotic Genome Annotation Pipeline (PGAP)	Contig	120419	2069548	2021-12-28	2065	PRJNA633763	SAMN16365905
Aggregatibacter actinomycetemcomitans	strain: CU1000N	714	ASM2080948v1	GCA_020809485.1	GenBank	NCBI Prokaryotic Genome Annotation Pipeline (PGAP)	Complete Genome	2331529	2331529	2021-11-09	2268	PRJNA735719	SAMN19594576
Aggregatibacter actinomycetemcomitans	strain: SL7472	714	ASM1716073v1	GCA_017160735.1	GenBank	NCBI Prokaryotic Genome Annotation Pipeline (PGAP)	Scaffold	63635	2244109	2021-03-03	2195	PRJNA641505	SAMN15355021
Aggregatibacter actinomycetemcomitans	strain: SL7465	714	ASM1716074v1	GCA_017160745.1	GenBank	NCBI Prokaryotic Genome Annotation Pipeline (PGAP)	Scaffold	28944	2337260	2021-03-03	2293	PRJNA641505	SAMN15355014
Aggregatibacter actinomycetemcomitans	strain: SL7470	714	ASM1716075v1	GCA_017160755.1	GenBank	NCBI Prokaryotic Genome Annotation Pipeline (PGAP)	Scaffold	30015	2333461	2021-03-03	2265	PRJNA641505	SAMN15355019
Aggregatibacter actinomycetemcomitans	strain: CU1000	714	ASM1716077v1	GCA_017160775.1	GenBank	NCBI Prokaryotic Genome Annotation Pipeline (PGAP)	Scaffold	38706	2264745	2021-03-03	2212	PRJNA641505	SAMN15355022
Aggregatibacter actinomycetemcomitans	strain: Gm1104	714	ASM1716083v1	GCA_017160835.1	GenBank	NCBI Prokaryotic Genome Annotation Pipeline (PGAP)	Scaffold	70279	2521830	2021-03-03	2570	PRJNA641505	SAMN15355025
Aggregatibacter actinomycetemcomitans	strain: RhAa3	714	ASM1716084v1	GCA_017160845.1	GenBank	NCBI Prokaryotic Genome Annotation Pipeline (PGAP)	Scaffold	109909	2496414	2021-03-03	2493	PRJNA641505	SAMN15355024
Aggregatibacter actinomycetemcomitans	strain: Gm1168	714	ASM1716087v1	GCA_017160875.1	GenBank	NCBI Prokaryotic Genome Annotation Pipeline (PGAP)	Scaffold	70281	2510133	2021-03-03	2544	PRJNA641505	SAMN15355026
Aggregatibacter actinomycetemcomitans	strain: SL7471	714	ASM1716088v1	GCA_017160885.1	GenBank	NCBI Prokaryotic Genome Annotation Pipeline (PGAP)	Scaffold	63635	2238664	2021-03-03	2199	PRJNA641505	SAMN15355020
Aggregatibacter actinomycetemcomitans	strain: SL7469	714	ASM1716091v1	GCA_017160915.1	GenBank	NCBI Prokaryotic Genome Annotation Pipeline (PGAP)	Scaffold	60457	2614560	2021-03-03	2443	PRJNA641505	SAMN15355018
Aggregatibacter actinomycetemcomitans	strain: SL7468	714	ASM1716093v1	GCA_017160935.1	GenBank	NCBI Prokaryotic Genome Annotation Pipeline (PGAP)	Scaffold	37878	2399597	2021-03-03	2429	PRJNA641505	SAMN15355017
Aggregatibacter actinomycetemcomitans	strain: IDH781	714	ASM1716095v1	GCA_017160955.1	GenBank	NCBI Prokaryotic Genome Annotation Pipeline (PGAP)	Scaffold	37093	2223371	2021-03-03	2158	PRJNA641505	SAMN15355023
Aggregatibacter actinomycetemcomitans	strain: SL7466	714	ASM1716097v1	GCA_017160975.1	GenBank	NCBI Prokaryotic Genome Annotation Pipeline (PGAP)	Scaffold	31477	2334355	2021-03-03	2294	PRJNA641505	SAMN15355015
Aggregatibacter actinomycetemcomitans	strain: SL7467	714	ASM1716098v1	GCA_017160985.1	GenBank	NCBI Prokaryotic Genome Annotation Pipeline (PGAP)	Scaffold	54176	2343291	2021-03-03	2299	PRJNA641505	SAMN15355016
Aggregatibacter actinomycetemcomitans	strain: SL7464	714	ASM1716101v1	GCA_017161015.1	GenBank	NCBI Prokaryotic Genome Annotation Pipeline (PGAP)	Scaffold	28944	2338781	2021-03-03	2292	PRJNA641505	SAMN15355013
Aggregatibacter actinomycetemcomitans	strain: FDAARGOS_948	714	ASM1602603v1	GCA_016026035.1	GenBank	NCBI Prokaryotic Genome Annotation Pipeline (PGAP)	Complete Genome	2105378	2105378	2020-12-14	2055	PRJNA231221	SAMN13450478
Aggregatibacter actinomycetemcomitans	strain: HK_907	714	ASM808636v1	GCA_008086365.1	GenBank	NCBI Prokaryotic Genome Annotation Pipeline (PGAP)	Complete Genome	2316234	2316234	2019-08-26	2381	PRJNA560478	SAMN12492049
Aggregatibacter actinomycetemcomitans	strain: HK_973	714	ASM808638v1	GCA_008086385.1	GenBank	NCBI Prokaryotic Genome Annotation Pipeline (PGAP)	Complete Genome	2298901	2298901	2019-08-26	2398	PRJNA560478	SAMN12492050
Aggregatibacter actinomycetemcomitans	strain: PN_696	714	ASM808640v1	GCA_008086405.1	GenBank	NCBI Prokaryotic Genome Annotation Pipeline (PGAP)	Complete Genome	2284248	2284248	2019-08-26	2343	PRJNA560478	SAMN12492048
Aggregatibacter actinomycetemcomitans	strain: PN_773	714	ASM808409v1	GCA_008084095.1	GenBank	NCBI Prokaryotic Genome Annotation Pipeline (PGAP)	Contig	213987	2038882	2019-08-24	2054	PRJNA560478	SAMN12492029
Aggregatibacter actinomycetemcomitans	strain: PN_687	714	ASM808411v1	GCA_008084115.1	GenBank	NCBI Prokaryotic Genome Annotation Pipeline (PGAP)	Contig	132073	2078207	2019-08-24	2091	PRJNA560478	SAMN12492039
Aggregatibacter actinomycetemcomitans	strain: PN_738	714	ASM808419v1	GCA_008084195.1	GenBank	NCBI Prokaryotic Genome Annotation Pipeline (PGAP)	Contig	134506	2134503	2019-08-24	2162	PRJNA560478	SAMN12492040
Aggregatibacter actinomycetemcomitans	strain: PN_740	714	ASM808420v1	GCA_008084205.1	GenBank	NCBI Prokaryotic Genome Annotation Pipeline (PGAP)	Contig	66626	2245442	2019-08-24	2290	PRJNA560478	SAMN12492047
Aggregatibacter actinomycetemcomitans	strain: PN_684	714	ASM808421v1	GCA_008084215.1	GenBank	NCBI Prokaryotic Genome Annotation Pipeline (PGAP)	Contig	135020	2112895	2019-08-24	2142	PRJNA560478	SAMN12492038
Aggregatibacter actinomycetemcomitans	strain: PN_708	714	ASM808422v1	GCA_008084225.1	GenBank	NCBI Prokaryotic Genome Annotation Pipeline (PGAP)	Contig	185803	2109962	2019-08-24	2129	PRJNA560478	SAMN12492027
Aggregatibacter actinomycetemcomitans	strain: PN_627	714	ASM808489v1	GCA_008084895.1	GenBank	NCBI Prokaryotic Genome Annotation Pipeline (PGAP)	Contig	155334	2107804	2019-08-24	2145	PRJNA560478	SAMN12492035
Aggregatibacter actinomycetemcomitans	strain: PN_434	714	ASM808491v1	GCA_008084915.1	GenBank	NCBI Prokaryotic Genome Annotation Pipeline (PGAP)	Contig	133174	2062382	2019-08-24	2078	PRJNA560478	SAMN12492021
Aggregatibacter actinomycetemcomitans	strain: PN_796	714	ASM808495v1	GCA_008084955.1	GenBank	NCBI Prokaryotic Genome Annotation Pipeline (PGAP)	Contig	195421	2094863	2019-08-24	2118	PRJNA560478	SAMN12492030
Aggregatibacter actinomycetemcomitans	strain: PN_647	714	ASM808499v1	GCA_008084995.1	GenBank	NCBI Prokaryotic Genome Annotation Pipeline (PGAP)	Contig	135139	2101177	2019-08-24	2116	PRJNA560478	SAMN12492036
Aggregatibacter actinomycetemcomitans	strain: PN_561	714	ASM808501v1	GCA_008085015.1	GenBank	NCBI Prokaryotic Genome Annotation Pipeline (PGAP)	Contig	2212965	2237318	2019-08-24	2234	PRJNA560478	SAMN12492054
Aggregatibacter actinomycetemcomitans	strain: PN_563	714	ASM808502v1	GCA_008085025.1	GenBank	NCBI Prokaryotic Genome Annotation Pipeline (PGAP)	Contig	66148	2243743	2019-08-24	2281	PRJNA560478	SAMN12492044
Aggregatibacter actinomycetemcomitans	strain: PN_648	714	ASM808503v1	GCA_008085035.1	GenBank	NCBI Prokaryotic Genome Annotation Pipeline (PGAP)	Contig	135292	2065846	2019-08-24	2086	PRJNA560478	SAMN12492037
Aggregatibacter actinomycetemcomitans	strain: PN_559	714	ASM808506v1	GCA_008085065.1	GenBank	NCBI Prokaryotic Genome Annotation Pipeline (PGAP)	Contig	69389	2247465	2019-08-24	2286	PRJNA560478	SAMN12492043
Aggregatibacter actinomycetemcomitans	strain: PN_435	714	ASM808508v1	GCA_008085085.1	GenBank	NCBI Prokaryotic Genome Annotation Pipeline (PGAP)	Contig	182175	2120456	2019-08-24	2147	PRJNA560478	SAMN12492031
Aggregatibacter actinomycetemcomitans	strain: PN_439	714	ASM808511v1	GCA_008085115.1	GenBank	NCBI Prokaryotic Genome Annotation Pipeline (PGAP)	Contig	178141	2103450	2019-08-24	2134	PRJNA560478	SAMN12492034
Aggregatibacter actinomycetemcomitans	strain: PN_437	714	ASM808512v1	GCA_008085125.1	GenBank	NCBI Prokaryotic Genome Annotation Pipeline (PGAP)	Contig	68924	2248516	2019-08-24	2297	PRJNA560478	SAMN12492042
Aggregatibacter actinomycetemcomitans	strain: PN_438	714	ASM808513v1	GCA_008085135.1	GenBank	NCBI Prokaryotic Genome Annotation Pipeline (PGAP)	Contig	178637	2062693	2019-08-24	2075	PRJNA560478	SAMN12492033
Aggregatibacter actinomycetemcomitans	strain: K_51	714	ASM808517v1	GCA_008085175.1	GenBank	NCBI Prokaryotic Genome Annotation Pipeline (PGAP)	Contig	43253	2180793	2019-08-24	2280	PRJNA560478	SAMN12492053
Aggregatibacter actinomycetemcomitans	strain: HK_974	714	ASM808518v1	GCA_008085185.1	GenBank	NCBI Prokaryotic Genome Annotation Pipeline (PGAP)	Contig	35057	2114183	2019-08-24	2194	PRJNA560478	SAMN12492051
Aggregatibacter actinomycetemcomitans	strain: PN_436	714	ASM808521v1	GCA_008085215.1	GenBank	NCBI Prokaryotic Genome Annotation Pipeline (PGAP)	Contig	179806	2079715	2019-08-24	2087	PRJNA560478	SAMN12492032
Aggregatibacter actinomycetemcomitans	strain: PN_756	714	ASM808522v1	GCA_008085225.1	GenBank	NCBI Prokaryotic Genome Annotation Pipeline (PGAP)	Contig	134949	2068069	2019-08-24	2090	PRJNA560478	SAMN12492041
Aggregatibacter actinomycetemcomitans	strain: HK_1710	714	ASM808525v1	GCA_008085255.1	GenBank	NCBI Prokaryotic Genome Annotation Pipeline (PGAP)	Contig	36656	2113453	2019-08-24	2201	PRJNA560478	SAMN12492052
Aggregatibacter actinomycetemcomitans	strain: PN_694	714	ASM808526v1	GCA_008085265.1	GenBank	NCBI Prokaryotic Genome Annotation Pipeline (PGAP)	Contig	181404	2039051	2019-08-24	2053	PRJNA560478	SAMN12492026
Aggregatibacter actinomycetemcomitans	strain: PN_686	714	ASM808529v1	GCA_008085295.1	GenBank	NCBI Prokaryotic Genome Annotation Pipeline (PGAP)	Contig	183921	2036242	2019-08-24	2054	PRJNA560478	SAMN12492025
Aggregatibacter actinomycetemcomitans	strain: NCTC_9710	714	ASM808530v1	GCA_008085305.1	GenBank	NCBI Prokaryotic Genome Annotation Pipeline (PGAP)	Contig	120419	2069548	2019-08-24	2114	PRJNA560478	SAMN12492020
Aggregatibacter actinomycetemcomitans	strain: PN_728	714	ASM808531v1	GCA_008085315.1	GenBank	NCBI Prokaryotic Genome Annotation Pipeline (PGAP)	Contig	187618	2046220	2019-08-24	2055	PRJNA560478	SAMN12492028
Aggregatibacter actinomycetemcomitans	strain: PN_688	714	ASM808535v1	GCA_008085355.1	GenBank	NCBI Prokaryotic Genome Annotation Pipeline (PGAP)	Contig	68909	2246979	2019-08-24	2287	PRJNA560478	SAMN12492046
Aggregatibacter actinomycetemcomitans	strain: PN_628	714	ASM808536v1	GCA_008085365.1	GenBank	NCBI Prokaryotic Genome Annotation Pipeline (PGAP)	Contig	130418	2030108	2019-08-24	2043	PRJNA560478	SAMN12492024
Aggregatibacter actinomycetemcomitans	strain: PN_567	714	ASM808539v1	GCA_008085395.1	GenBank	NCBI Prokaryotic Genome Annotation Pipeline (PGAP)	Contig	67957	2249774	2019-08-24	2289	PRJNA560478	SAMN12492045
Aggregatibacter actinomycetemcomitans	strain: PN_566	714	ASM808540v1	GCA_008085405.1	GenBank	NCBI Prokaryotic Genome Annotation Pipeline (PGAP)	Contig	213995	2041829	2019-08-24	2051	PRJNA560478	SAMN12492023
Aggregatibacter actinomycetemcomitans	strain: PN_565	714	ASM808541v1	GCA_008085415.1	GenBank	NCBI Prokaryotic Genome Annotation Pipeline (PGAP)	Contig	214022	2043562	2019-08-24	2058	PRJNA560478	SAMN12492022
Aggregatibacter actinomycetemcomitans	strain: SC1000	714	ASM654728v1	GCA_006547285.1	GenBank	NCBI Prokaryotic Genome Annotation Pipeline (PGAP)	Scaffold	223536	2099973	2019-07-03	2125	PRJNA387021	SAMN07138300
Aggregatibacter actinomycetemcomitans	strain: NCTC9709	714	55433_A01	GCA_900445165.1	GenBank	Annotation submitted by SC	Contig	1989713	2089682	2018-08-07	2041	PRJEB6403	SAMEA104062577
Aggregatibacter actinomycetemcomitans	strain: PN_800	714	ASM313016v1	GCA_003130165.1	GenBank		Contig	183533	2032621	2018-05-16		PRJNA397823	SAMN07488441
Aggregatibacter actinomycetemcomitans	strain: HK_1002	714	ASM313018v1	GCA_003130185.1	GenBank		Scaffold	63926	2217012	2018-05-16		PRJNA397823	SAMN07488440
Aggregatibacter actinomycetemcomitans	strain: HK_961	714	ASM313020v1	GCA_003130205.1	GenBank		Scaffold	118733	2172405	2018-05-16		PRJNA397823	SAMN07488439
Aggregatibacter actinomycetemcomitans	strain: HK_929	714	ASM313024v1	GCA_003130245.1	GenBank		Scaffold	51120	2303141	2018-05-16		PRJNA397823	SAMN07488438
Aggregatibacter actinomycetemcomitans	strain: 310b	714	ASM270124v1	GCA_002701245.1	GenBank	NCBI Prokaryotic Genome Annotation Pipeline (PGAP)	Contig	95018	2325391	2017-10-24	2420	PRJNA412894	SAMN07731442
Aggregatibacter actinomycetemcomitans	strain: 310a	714	ASM274917v1	GCA_002749175.1	GenBank	NCBI Prokaryotic Genome Annotation Pipeline (PGAP)	Scaffold	89403	2326465	2017-10-24	2430	PRJNA412892	SAMN07731393
Aggregatibacter actinomycetemcomitans	strain: KCOM 1299	714	ASM226648v1	GCA_002266485.1	GenBank	NCBI Prokaryotic Genome Annotation Pipeline (PGAP)	Contig	379463	2291820	2017-08-23	2298	PRJNA270148	SAMN03263581
Aggregatibacter actinomycetemcomitans	strain: IDH781	714	ASM169015v1	GCA_001690155.1	GenBank	NCBI Prokaryotic Genome Annotation Pipeline (PGAP)	Complete Genome	2291252	2291252	2016-07-21	2206	PRJNA328135	SAMN05363964
Aggregatibacter actinomycetemcomitans D11S-1	strain: D11S-1	668336	ASM14626v4	GCA_000146265.4	GenBank	NCBI Prokaryotic Genome Annotation Pipeline (PGAP)	Complete Genome	2105791	2160722	2016-06-27	2165	PRJNA40107	SAMN02604243
Aggregatibacter actinomycetemcomitans D7S-1	strain: D7S-1	694569	ASM16361v3	GCA_000163615.3	GenBank	NCBI Prokaryotic Genome Annotation Pipeline (PGAP)	Complete Genome	2308962	2308962	2016-06-27	2197	PRJNA41903	SAMN02604275
Aggregatibacter actinomycetemcomitans serotype e str. SA2149	strain: SA2149	1434263	SA2149v1.0	GCA_001596225.1	GenBank	NCBI Prokaryotic Genome Annotation Pipeline (PGAP)	Contig	37163	1999823	2016-03-23	2000	PRJNA230864	SAMN04573010
Aggregatibacter actinomycetemcomitans serotype e str. SC936	strain: SC936	1440769	SC936v1.0	GCA_001596235.1	GenBank	NCBI Prokaryotic Genome Annotation Pipeline (PGAP)	Contig	44618	2164700	2016-03-23	2218	PRJNA232406	SAMN04573014
Aggregatibacter actinomycetemcomitans serotype e str. SA2876	strain: SA2876	1434264	SA2876v1.0	GCA_001596245.1	GenBank	NCBI Prokaryotic Genome Annotation Pipeline (PGAP)	Contig	29014	2254258	2016-03-23	2307	PRJNA230865	SAMN04573011
Aggregatibacter actinomycetemcomitans serotype d str. SA508	strain: SA508	1434262	SA508v1.0	GCA_001596255.1	GenBank	NCBI Prokaryotic Genome Annotation Pipeline (PGAP)	Contig	5568	1943012	2016-03-23	2024	PRJNA230863	SAMN04573009
Aggregatibacter actinomycetemcomitans serotype f str. SC29R	strain: SC29R	1440770	SC29Rv1.0	GCA_001596305.1	GenBank	NCBI Prokaryotic Genome Annotation Pipeline (PGAP)	Contig	25406	2211394	2016-03-23	2234	PRJNA232407	SAMN04573015
Aggregatibacter actinomycetemcomitans serotype e str. ANH9776	strain: ANH9776	1434265	ANH9776v1.0	GCA_001596315.1	GenBank	NCBI Prokaryotic Genome Annotation Pipeline (PGAP)	Contig	5213	1905614	2016-03-23	1989	PRJNA230866	SAMN04573004
Aggregatibacter actinomycetemcomitans serotype d str. SA2200	strain: SA2200	1434258	SA2200v1.0	GCA_001596325.1	GenBank	NCBI Prokaryotic Genome Annotation Pipeline (PGAP)	Contig	8932	2064962	2016-03-23	2263	PRJNA230857	SAMN04573005
Aggregatibacter actinomycetemcomitans serotype d str. SA269	strain: SA269	1434259	SA269v1.0	GCA_001596335.2	GenBank	NCBI Prokaryotic Genome Annotation Pipeline (PGAP)	Contig	8719	2100438	2016-03-23	2199	PRJNA230860	SAMN04573006
Aggregatibacter actinomycetemcomitans serotype d str. SA3033	strain: SA3033	1434260	SA3033v1.0	GCA_001596385.1	GenBank	NCBI Prokaryotic Genome Annotation Pipeline (PGAP)	Contig	45755	2198607	2016-03-23	2209	PRJNA230861	SAMN04573007
Aggregatibacter actinomycetemcomitans serotype d str. SA3733	strain: SA3733	1434261	SA3733v1.0	GCA_001596395.1	GenBank	NCBI Prokaryotic Genome Annotation Pipeline (PGAP)	Contig	3625	1860132	2016-03-23	2001	PRJNA230862	SAMN04573008
Aggregatibacter actinomycetemcomitans SC383s	strain: SC383s	1440771	SC383sv1.0	GCA_001596415.1	GenBank	NCBI Prokaryotic Genome Annotation Pipeline (PGAP)	Contig	58075	2029659	2016-03-23	2032	PRJNA232408	SAMN04573012
Aggregatibacter actinomycetemcomitans serotype e str. SA3096	strain: SA3096	1440768	SA3096v1.0	GCA_001596425.1	GenBank	NCBI Prokaryotic Genome Annotation Pipeline (PGAP)	Contig	33558	2093980	2016-03-23	2138	PRJNA232405	SAMN04573013
Aggregatibacter actinomycetemcomitans	strain: VT1169	714	ASM159424v1	GCA_001594245.1	GenBank	NCBI Prokaryotic Genome Annotation Pipeline (PGAP)	Complete Genome	2129092	2129092	2016-03-21	2056	PRJNA288376	SAMN03799080
Aggregatibacter actinomycetemcomitans	strain: 624	714	ASM159426v1	GCA_001594265.1	GenBank	NCBI Prokaryotic Genome Annotation Pipeline (PGAP)	Complete Genome	2367908	2367908	2016-03-21	2305	PRJNA288377	SAMN03799081
Aggregatibacter actinomycetemcomitans NUM4039	strain: NUM 4039	1407647	ASM154777v1	GCA_001547775.1	GenBank	Annotation submitted by Nihon University School of Dentistry at Matsudo	Complete Genome	2382853	2382853	2015-09-18	2437	PRJDB1482	SAMD00061020
Aggregatibacter actinomycetemcomitans serotype d str. I63B	strain: I63B	907487	AaI63Bv2.0	GCA_000226735.3	GenBank	NCBI Prokaryotic Genome Annotation Pipeline (PGAP)	Scaffold	32920	2222263	2015-08-17	2106	PRJNA53927	SAMN02471942
Aggregatibacter actinomycetemcomitans serotype e str. SCC393	strain: SCC393	907489	AaSCC393v2.0	GCA_000226775.3	GenBank	NCBI Prokaryotic Genome Annotation Pipeline (PGAP)	Scaffold	28719	2254042	2015-08-17	2114	PRJNA53933	SAMN02471949
Aggregatibacter actinomycetemcomitans serotype f str. D18P1	strain: D18P1	907490	AaD18P-1v2.0	GCA_000226795.3	GenBank	NCBI Prokaryotic Genome Annotation Pipeline (PGAP)	Scaffold	47885	2266108	2015-08-17	2141	PRJNA53935	SAMN02471944
Aggregatibacter actinomycetemcomitans serotype b str. I23C	strain: I23C	907492	AaI23Cv2.0	GCA_000226835.3	GenBank	NCBI Prokaryotic Genome Annotation Pipeline (PGAP)	Scaffold	94479	2112113	2015-08-17	1984	PRJNA53939	SAMN02471945
Aggregatibacter actinomycetemcomitans serotype c str. SCC2302	strain: SCC2302	907493	AaSCC2302v2.0	GCA_000226855.3	GenBank	NCBI Prokaryotic Genome Annotation Pipeline (PGAP)	Scaffold	81171	2034590	2015-08-17	1931	PRJNA53941	SAMN02471946
Aggregatibacter actinomycetemcomitans D17P-3	strain: D17P-3	754505	AaD17P-3v2.0	GCA_000240985.3	GenBank	NCBI Prokaryotic Genome Annotation Pipeline (PGAP)	Scaffold	51970	2284348	2015-08-17	2203	PRJNA47331	SAMN02471984
Aggregatibacter actinomycetemcomitans serotype c str. D17P-2	strain: D17P-2	754506	AaD17P-2v2.0	GCA_000241005.3	GenBank	NCBI Prokaryotic Genome Annotation Pipeline (PGAP)	Scaffold	77081	2187951	2015-08-17	2098	PRJNA47335	SAMN02471983
Aggregatibacter actinomycetemcomitans serotype c str. AAS4A	strain: AAS4A	1167010	AaAAS4av2.0	GCA_000332895.2	GenBank	NCBI Prokaryotic Genome Annotation Pipeline (PGAP)	Scaffold	82617	2126064	2015-08-17	1926	PRJNA91107	SAMN02471982
Aggregatibacter actinomycetemcomitans serotype e str. A160	strain: A160	1167007	AaA160v2.0	GCA_000332915.2	GenBank	NCBI Prokaryotic Genome Annotation Pipeline (PGAP)	Scaffold	42029	2256834	2015-08-17	2125	PRJNA91101	SAMN02471981
Aggregatibacter actinomycetemcomitans serotype b str. SCC4092	strain: SCC4092	1167009	AaSCC4092v2.0	GCA_000332935.2	GenBank	NCBI Prokaryotic Genome Annotation Pipeline (PGAP)	Scaffold	75957	2099572	2015-08-17	1934	PRJNA91105	SAMN02471977
Aggregatibacter actinomycetemcomitans serotype b str. S23A	strain: S23A	1167008	AaS23Av2.0	GCA_000332955.2	GenBank	NCBI Prokaryotic Genome Annotation Pipeline (PGAP)	Scaffold	63372	2170434	2015-08-17	2017	PRJNA91103	SAMN02471978
Aggregatibacter actinomycetemcomitans RhAA1	strain: RHAA1	1089447	ASM119011v1	GCA_001190115.1	GenBank	NCBI Prokaryotic Genome Annotation Pipeline (PGAP)	Contig	380197	2233070	2015-07-31	2148	PRJNA258125	SAMN02988815
Aggregatibacter actinomycetemcomitans serotype a str. H5P1	strain: H5P1	907486	AaH5P-1v2.0	GCA_000226715.3	GenBank	NCBI Prokaryotic Genome Annotation Pipeline (PGAP)	Scaffold	32837	2200508	2015-07-30	2067	PRJNA53925	SAMN02471947
Aggregatibacter actinomycetemcomitans serotype b str. SCC1398	strain: SCC1398	907491	AaSCC1398v2.0	GCA_000226815.3	GenBank	NCBI Prokaryotic Genome Annotation Pipeline (PGAP)	Scaffold	76820	2042853	2015-07-30	1936	PRJNA53937	SAMN02471948
Aggregatibacter actinomycetemcomitans HK1651	strain: HK1651	272556	ASM60404v1	GCA_000604045.1	GenBank	Annotation submitted by Oklahoma University Health Sciences Center	Complete Genome	2105503	2105503	2014-03-28	2402	PRJNA239703	SAMN02673418
Aggregatibacter actinomycetemcomitans DSM 8324	strain: DSM 8324	1120957	ASM37236v1	GCA_000372365.1	GenBank		Contig	121028	2085887	2013-04-19		PRJNA165361	SAMN02256508
Aggregatibacter actinomycetemcomitans Y4	strain: Y4	1035194	ASM31815v1	GCA_000318155.1	GenBank	Annotation submitted by Washington University Genome Center	Scaffold	45784	2186501	2013-01-29	2392	PRJNA67199	SAMN02436929
Aggregatibacter actinomycetemcomitans ANH9381	strain: ANH9381	754507	ASM24102v2	GCA_000241025.2	GenBank	Annotation submitted by Bumgarner laboratory, Department of Microbiology, University of Washington	Complete Genome	2136808	2136808	2011-12-23	2142	PRJNA47337	SAMN02603044
Aggregatibacter actinomycetemcomitans RhAA1	strain: RhAA1	1089447	ASM25991v1	GCA_000259915.1	GenBank	Annotation submitted by University of Medicine and Dentistry of New Jersey	Contig	380197	2233070	2011-12-09	2197	PRJNA73527	SAMN02471881
Aggregatibacter actinomycetemcomitans serotype e str. SC1083	strain: SC1083	907488	ASM22675v2	GCA_000226755.2	GenBank	Annotation submitted by University of Southern California School of Dentistry	Contig	94974	2137435	2011-09-29	2211	PRJNA53929	SAMN02471943
Fusobacterium nucleatum subsp. nucleatum ATCC 25586	strain: ATCC 25586	190304	ASM732v1	GCA_000007325.1	GenBank	Annotation submitted by Integrated Genomics	Complete Genome	2174500	2174500	2002-04-09	2067	PRJNA295	SAMN02603417
Fusobacterium nucleatum subsp. nucleatum ATCC 23726	strain: ATCC 23726	525283	ASM17889v1	GCA_000178895.1	GenBank	Annotation submitted by BCM	Contig	69905	2237034	2010-05-17	2177	PRJNA31471	SAMN00001497
Fusobacterium nucleatum CC53	strain: CC53	1297579	SSAKE_FusoCC53	GCA_000347315.1	GenBank	Annotation submitted by BC Cancer Agency	Contig	8680	2069558	2013-03-18	2019	PRJNA190102	SAMN02469329
Fusobacterium nucleatum subsp. nucleatum ChDC F316	strain: ChDC F316	1307428	ASM45594v1	GCA_000455945.1	GenBank		Contig	68085	2162122	2013-08-29		PRJNA193580	SAMN02469582
Fusobacterium nucleatum CTI-6	strain: CTI-6	1316587	Fuso_nucl_CTI-6_V1	GCA_000479185.1	GenBank	Annotation submitted by Broad Institute	Contig	95383	2447188	2013-10-22	2455	PRJNA197117	SAMN02597022
Fusobacterium nucleatum CTI-7	strain: CTI-7	1316588	Fuso_nucl_CTI-7_V1	GCA_000479205.1	GenBank	Annotation submitted by Broad Institute	Scaffold	62547	2143762	2013-10-23	2072	PRJNA197118	SAMN02597021
Fusobacterium nucleatum CTI-5	strain: CTI-5	1316586	Fuso_nucl_CTI-5_V1	GCA_000479225.1	GenBank	Annotation submitted by Broad Institute	Scaffold	95664	2391779	2013-10-23	2374	PRJNA197116	SAMN02597023
Fusobacterium nucleatum CTI-3	strain: CTI-3	1204476	Fuso_nucl_CTI-3_V1	GCA_000479245.1	GenBank	Annotation submitted by Broad Institute	Scaffold	229067	2205574	2013-10-23	2117	PRJNA170358	SAMN02597024
Fusobacterium nucleatum CTI-2	strain: CTI-2	1204475	Fuso_nucl_CTI-2_V1	GCA_000479265.1	GenBank	Annotation submitted by Broad Institute	Scaffold	50649	2284954	2013-10-23	2192	PRJNA170357	SAMN02597025
Fusobacterium nucleatum CTI-1	strain: CTI-1	1204474	Fuso_nucl_CTI-1_V1	GCA_000479285.1	GenBank	Annotation submitted by Broad Institute	Scaffold	189880	2429447	2013-10-23	2326	PRJNA170356	SAMN02597026
Fusobacterium nucleatum W1481	strain: W1481	1408287	FN_W1481	GCA_000493815.1	GenBank		Scaffold	7109	2477971	2013-10-28		PRJNA222595	SAMN02471857
Fusobacterium nucleatum 13_3C	strain: 13_3C	1357398	Fuso_nucl_13_3C_V1	GCA_000523555.1	GenBank	Annotation submitted by Broad Institute	Scaffold	226957	2631404	2014-01-27	2514	PRJNA212676	SAMN00690715
Fusobacterium nucleatum subsp. nucleatum ChDC F316	strain: KCOM 1322	1307428	ASM129616v1	GCA_001296165.1	GenBank	NCBI Prokaryotic Genome Annotation Pipeline (PGAP)	Complete Genome	2227266	2227266	2015-09-22	2149	PRJNA270149	SAMN03263583
Fusobacterium nucleatum subsp. nucleatum	strain: KCOM 1250	76856	ASM129618v1	GCA_001296185.1	GenBank	NCBI Prokaryotic Genome Annotation Pipeline (PGAP)	Complete Genome	2290405	2290405	2015-09-22	2196	PRJNA270140	SAMN03263147
Fusobacterium nucleatum subsp. nucleatum	strain: ChDC F311	76856	ASM151073v1	GCA_001510735.1	GenBank	NCBI Prokaryotic Genome Annotation Pipeline (PGAP)	Scaffold	1879238	2470675	2016-01-11	2426	PRJNA270147	SAMN03263580
Fusobacterium nucleatum	strain: MJR7757B	851	ASM154643v1	GCA_001546435.1	GenBank	Annotation submitted by The Genome Institute at Washington University	Scaffold	18538	2392347	2016-02-02	2482	PRJNA272113	SAMN03851012
Fusobacterium nucleatum	strain: AB1	851	ASM185446v1	GCA_001854465.1	GenBank	NCBI Prokaryotic Genome Annotation Pipeline (PGAP)	Scaffold	70039	2143397	2016-10-26	2012	PRJNA338014	SAMN05912803
Fusobacterium nucleatum subsp. nucleatum	strain: ChDC F317	76856	ASM221160v1	GCA_002211605.1	GenBank	NCBI Prokaryotic Genome Annotation Pipeline (PGAP)	Complete Genome	2233010	2233010	2017-06-30	2173	PRJNA270127	SAMN03263083
Fusobacterium nucleatum	strain: 12230 MIT 2016	851	ASM241761v1	GCA_002417615.1	GenBank	NCBI Prokaryotic Genome Annotation Pipeline (PGAP)	Contig	31690	2470496	2017-10-03	2619	PRJNA412393	SAMN07710844
Fusobacterium nucleatum	strain: UMB0249	851	ASM288489v1	GCA_002884895.1	GenBank	NCBI Prokaryotic Genome Annotation Pipeline (PGAP)	Scaffold	272160	2455598	2018-01-10	2423	PRJNA316969	SAMN07511405
Fusobacterium nucleatum subsp. nucleatum ATCC 25586	strain: ATCC 25586	190304	ASM301929v1	GCA_003019295.1	GenBank	NCBI Prokaryotic Genome Annotation Pipeline (PGAP)	Complete Genome	2180101	2180101	2018-03-26	2090	PRJNA433545	SAMN08706662
Fusobacterium nucleatum subsp. nucleatum ATCC 23726	strain: ATCC 23726	525283	ASM301978v1	GCA_003019785.1	GenBank	NCBI Prokaryotic Genome Annotation Pipeline (PGAP)	Complete Genome	2299539	2299539	2018-03-26	2177	PRJNA433545	SAMN08501025
Fusobacterium nucleatum	strain: 12230	851	ASM322638v1	GCA_003226385.1	GenBank	NCBI Prokaryotic Genome Annotation Pipeline (PGAP)	Contig	126883	2429502	2018-06-13	2488	PRJNA474955	SAMN09377639
Fusobacterium nucleatum	strain: OH5060	851	ASM393283v1	GCA_003932835.1	GenBank	NCBI Prokaryotic Genome Annotation Pipeline (PGAP)	Contig	84136	2492174	2018-12-03	2533	PRJNA506243	SAMN10478687
Fusobacterium nucleatum	strain: 13-08-02	851	ASM863321v1	GCA_008633215.1	GenBank		Contig	337111	2019333	2019-09-18		PRJDB7095	SAMD00149548
Fusobacterium nucleatum	strain: Fn12230	851	ASM1313791v1	GCA_013137915.1	GenBank	NCBI Prokaryotic Genome Annotation Pipeline (PGAP)	Complete Genome	2421837	2473944	2020-05-21	2489	PRJNA632750	SAMN14918738
Fusobacterium nucleatum	isolate: L3_130_120G1_dasL3_130_120G1_concoct_42	851	ASM1836636v1	GCA_018366365.1	GenBank	NCBI Prokaryotic Genome Annotation Pipeline (PGAP)	Contig	11791	2444627	2021-05-16	2585	PRJNA698986	SAMN17800863
Fusobacterium nucleatum	strain: 9571	851	ASM1958339v1	GCA_019583395.1	GenBank	NCBI Prokaryotic Genome Annotation Pipeline (PGAP)	Scaffold	464976	2532746	2021-08-12	2497	PRJNA540768	SAMN11557469
Fusobacterium nucleatum	strain: FnS0431	851	ASM2234004v1	GCA_022340045.1	GenBank	NCBI Prokaryotic Genome Annotation Pipeline (PGAP)	Contig	73318	2288477	2022-02-17	2222	PRJNA755318	SAMN20819809
Fusobacterium nucleatum	strain: Fn173CP	851	ASM2234010v1	GCA_022340105.1	GenBank	NCBI Prokaryotic Genome Annotation Pipeline (PGAP)	Contig	79817	2120548	2022-02-17	2053	PRJNA755318	SAMN20819807
Fusobacterium nucleatum	strain: Fn3760T	851	ASM2234011v1	GCA_022340115.1	GenBank	NCBI Prokaryotic Genome Annotation Pipeline (PGAP)	Contig	70681	2299006	2022-02-17	2223	PRJNA755318	SAMN20819808
Fusobacterium nucleatum	strain: Fn10-CTX3	851	ASM2234014v1	GCA_022340145.1	GenBank	NCBI Prokaryotic Genome Annotation Pipeline (PGAP)	Contig	60003	2101367	2022-02-17	2010	PRJNA755318	SAMN20819805
Fusobacterium nucleatum	strain: Fn146CP	851	ASM2234016v1	GCA_022340165.1	GenBank	NCBI Prokaryotic Genome Annotation Pipeline (PGAP)	Contig	167552	2081686	2022-02-17	1946	PRJNA755318	SAMN20819806
Fusobacterium nucleatum	isolate: Fusobacterium_nucleatum_BgEED12	851	Fusobacterium_nucleatum_BgEED12	GCA_901873415.1	GenBank	Annotation submitted by WASHINGTON UNIVERSITY CENTER FOR GENOME SCIENCES	Contig	203042	2208650	2021-02-14	2081	PRJEB32184	SAMEA5664356
Fusobacterium nucleatum	isolate: MGYG-HGUT-01326	851	MGYG-HGUT-01326	GCA_902373855.1	GenBank		Contig	2507720	2514029	2019-08-22		PRJEB33885	SAMEA5850829
Fusobacterium nucleatum	isolate: MGYG-HGUT-01459	851	MGYG-HGUT-01459	GCA_902375195.1	GenBank		Scaffold	50649	2284954	2019-08-22		PRJEB33885	SAMEA5850962
Fusobacterium nucleatum	isolate: MGYG-HGUT-01464	851	MGYG-HGUT-01464	GCA_902375245.1	GenBank		Scaffold	226957	2631404	2019-08-22		PRJEB33885	SAMEA5850967
Fusobacterium nucleatum	isolate: MGYG-HGUT-01347	851	UHGG_MGYG-HGUT-01347	GCA_902381645.1	GenBank		Complete Genome	2268272	2268272	2019-08-10		PRJEB33885	SAMEA5850850
Fusobacterium nucleatum	isolate: ERR1190736-bin.17	851	ERR1190736-mag-bin.17	GCA_905202075.1	GenBank		Contig	8360	1989896	2021-02-03		PRJEB37358	SAMEA7846346
Fusobacterium nucleatum	isolate: ERR414442-bin.5	851	ERR414442-mag-bin.5	GCA_905203515.1	GenBank		Contig	25596	2577276	2021-02-03		PRJEB37358	SAMEA7847768
Fusobacterium nucleatum	isolate: SRR9217388-mag-bin.2	851	SRR9217388-mag-bin.2	GCA_905371735.1	GenBank		Contig	5232	1494698	2021-03-26		PRJEB43277	SAMEA8395083
Fusobacterium nucleatum	isolate: SRR9217408-mag-bin.4	851	SRR9217408-mag-bin.4	GCA_905372365.1	GenBank		Contig	7261	1634204	2021-03-26		PRJEB43277	SAMEA8395159
Fusobacterium nucleatum	isolate: SRR9217441-mag-bin.4	851	SRR9217441-mag-bin.4	GCA_905372955.1	GenBank		Contig	7955	1674058	2021-03-26		PRJEB43277	SAMEA8395225
Fusobacterium nucleatum	isolate: SRR9217454-mag-bin.7	851	SRR9217454-mag-bin.7	GCA_905373245.1	GenBank		Contig	5849	1504297	2021-03-26		PRJEB43277	SAMEA8395244
Fusobacterium nucleatum	isolate: SRR9217464-mag-bin.11	851	SRR9217464-mag-bin.11	GCA_905373355.1	GenBank		Contig	5578	1308369	2021-03-26		PRJEB43277	SAMEA8395264
Fusobacterium nucleatum	isolate: SRR1045097_bin.13_metaWRAP_v1.1_MAG	851	SRR1045097_bin.13_metaWRAP_v1.1_MAG	GCA_915070605.1	GenBank		Contig	3955	952809	2021-09-22		PRJEB26096	SAMEA9921380
Porphyromonas gingivalis W83	strain: W83	242619	ASM758v1	GCA_000007585.1	GenBank	Annotation submitted by Porphyromonas gingivalis Genome Project	Complete Genome	2343476	2343476	2003-09-02	2015	PRJNA48	SAMN02603720
Porphyromonas gingivalis ATCC 33277	strain: ATCC 33277	431947	ASM1050v1	GCA_000010505.1	GenBank	Annotation submitted by Kitasato University	Complete Genome	2354886	2354886	2008-05-20	2155	PRJDA19051	SAMD00060922
Porphyromonas gingivalis TDC60	strain: TDC60	1030843	ASM27022v1	GCA_000270225.1	GenBank	Annotation submitted by Tokyo Medical and Dental University	Complete Genome	2339898	2339898	2011-05-23	2319	PRJDA66755	SAMD00060990
Porphyromonas gingivalis W50	strain: W50	1125722	PgingivalisW50v1.0	GCA_000271945.1	GenBank	Annotation submitted by J. Craig Venter Institute	Contig	33147	2242062	2012-06-25	2070	PRJNA78905	SAMN00792205
Porphyromonas gingivalis JCVI SC001	strain: JCVI SC001	1195243	PgingivalisJCVISC001v1.0	GCA_000380305.1	GenBank	Annotation submitted by The J. Craig Venter Institute	Chromosome	23337	2426396	2013-04-24	2405	PRJNA167667	SAMN02436407
Porphyromonas gingivalis F0568	strain: F0568	1227269	ASM46779v1	GCA_000467795.1	GenBank	Annotation submitted by Washington University	Scaffold	25942	2334744	2013-09-16	2468	PRJNA173937	SAMN02436723
Porphyromonas gingivalis F0569	strain: F0569	1227270	ASM46781v1	GCA_000467815.1	GenBank	Annotation submitted by Washington University	Scaffold	27946	2249227	2013-09-16	2349	PRJNA173938	SAMN02436724
Porphyromonas gingivalis F0570	strain: F0570	1227271	ASM46783v1	GCA_000467835.1	GenBank	Annotation submitted by Washington University	Scaffold	25145	2282791	2013-09-16	2366	PRJNA173939	SAMN02436747
Porphyromonas gingivalis F0185	strain: F0185	1321821	ASM46795v1	GCA_000467955.1	GenBank	Annotation submitted by Washington University	Scaffold	21508	2246368	2013-09-16	2286	PRJNA198891	SAMN02436815
Porphyromonas gingivalis F0566	strain: F0566	1321822	ASM46797v1	GCA_000467975.1	GenBank	Annotation submitted by Washington University	Scaffold	21154	2306092	2013-09-16	2446	PRJNA198892	SAMN02436881
Porphyromonas gingivalis W4087	strain: W4087	1321823	ASM46799v1	GCA_000467995.1	GenBank	Annotation submitted by Washington University	Scaffold	27573	2216597	2013-09-16	2255	PRJNA198893	SAMN02436749
Porphyromonas gingivalis SJD2	strain: SJD2	1211023	SJD2	GCA_000503975.1	GenBank	NCBI Prokaryotic Genome Annotation Pipeline (PGAP)	Scaffold	32167	2329548	2013-12-04	2135	PRJNA205615	SAMN02470968
Porphyromonas gingivalis	strain: HG66	837	ASM73941v1	GCA_000739415.1	GenBank	NCBI Prokaryotic Genome Annotation Pipeline (PGAP)	Chromosome	2441680	2441780	2014-08-14	2062	PRJNA245225	SAMN02732406
Porphyromonas gingivalis	strain: A7436	837	ASM126381v1	GCA_001263815.1	GenBank	Annotation submitted by University of Florida	Complete Genome	2367029	2367029	2015-08-11	2074	PRJNA276132	SAMN03366764
Porphyromonas gingivalis AJW4	strain: AJW4	1403336	ASM127461v1	GCA_001274615.1	GenBank	Annotation submitted by University of Florida	Complete Genome	2372492	2372492	2015-08-26	2071	PRJNA276132	SAMN03372093
Porphyromonas gingivalis	strain: Ando	837	ASM129774v1	GCA_001297745.1	GenBank	Annotation submitted by Lab. of Plant Genomics and Genetics, Department of Plant Genome Research, Kazusa DNA Research Institute	Scaffold	34786	2229994	2015-09-17	1806	PRJDB4201	SAMD00040429
Porphyromonas gingivalis 381	strain: 381	1403335	ASM131426v1	GCA_001314265.1	GenBank	Annotation submitted by University of Florida	Complete Genome	2378872	2378872	2015-10-14	2045	PRJNA276132	SAMN03656156
Porphyromonas gingivalis A7A1-28	strain: A7A1-28	1403338	ASM144432v1	GCA_001444325.1	GenBank	Annotation submitted by University of Florida	Complete Genome	2249024	2249024	2015-11-17	1945	PRJNA276132	SAMN03653671
Porphyromonas gingivalis	strain: MP4-504	837	ASM155379v1	GCA_001553795.1	GenBank	NCBI Prokaryotic Genome Annotation Pipeline (PGAP)	Contig	57689	2373453	2016-02-09	2070	PRJNA305025	SAMN04309157
Porphyromonas gingivalis	strain: KCOM 2797	837	ASM220445v1	GCA_002204455.1	GenBank	NCBI Prokaryotic Genome Annotation Pipeline (PGAP)	Scaffold	86934	2394377	2017-06-21	2153	PRJNA386726	SAMN07125718
Porphyromonas gingivalis SJD5	strain: SJD5	1297565	SJD5	GCA_002206065.1	GenBank	NCBI Prokaryotic Genome Annotation Pipeline (PGAP)	Contig	20260	2275493	2017-06-23	2087	PRJNA205614	SAMN07255460
Porphyromonas gingivalis SJD4	strain: SJD4	1297564	SJD4	GCA_002206085.1	GenBank	NCBI Prokaryotic Genome Annotation Pipeline (PGAP)	Scaffold	28023	2249706	2017-06-23	2015	PRJNA205613	SAMN07255461
Porphyromonas gingivalis SJD11	strain: SJD11	1297566	SJD11	GCA_002206105.1	GenBank	NCBI Prokaryotic Genome Annotation Pipeline (PGAP)	Scaffold	32898	2298088	2017-06-23	2085	PRJNA205616	SAMN07255459
Porphyromonas gingivalis SJD12	strain: SJD12	1297567	SJD12	GCA_002208045.1	GenBank	NCBI Prokaryotic Genome Annotation Pipeline (PGAP)	Scaffold	24991	2264936	2017-06-23	2061	PRJNA205617	SAMN07255458
Porphyromonas gingivalis	strain: WW5127	837	ASM252912v1	GCA_002529125.1	GenBank	NCBI Prokaryotic Genome Annotation Pipeline (PGAP)	Contig	74548	2367137	2017-10-11	2201	PRJNA401301	SAMN07602662
Porphyromonas gingivalis	strain: WW3039	837	ASM252914v1	GCA_002529145.1	GenBank	NCBI Prokaryotic Genome Annotation Pipeline (PGAP)	Contig	56032	2334097	2017-10-11	2190	PRJNA401301	SAMN07602660
Porphyromonas gingivalis	strain: WW2903	837	ASM252915v1	GCA_002529155.1	GenBank	NCBI Prokaryotic Genome Annotation Pipeline (PGAP)	Contig	59779	2377665	2017-10-11	2161	PRJNA401301	SAMN07602655
Porphyromonas gingivalis	strain: WW2866	837	ASM252918v1	GCA_002529185.1	GenBank	NCBI Prokaryotic Genome Annotation Pipeline (PGAP)	Contig	43452	2314500	2017-10-11	2158	PRJNA401301	SAMN07602652
Porphyromonas gingivalis	strain: WW5019	837	ASM252920v1	GCA_002529205.1	GenBank	NCBI Prokaryotic Genome Annotation Pipeline (PGAP)	Contig	76761	2307097	2017-10-11	2164	PRJNA401301	SAMN07602661
Porphyromonas gingivalis	strain: WW2881	837	ASM252921v1	GCA_002529215.1	GenBank	NCBI Prokaryotic Genome Annotation Pipeline (PGAP)	Contig	23002	2478925	2017-10-11	2540	PRJNA401301	SAMN07602653
Porphyromonas gingivalis	strain: WW3040	837	ASM252923v1	GCA_002529235.1	GenBank	NCBI Prokaryotic Genome Annotation Pipeline (PGAP)	Contig	54758	2218119	2017-10-11	2033	PRJNA401301	SAMN07602658
Porphyromonas gingivalis	strain: WW2931	837	ASM252928v1	GCA_002529285.1	GenBank	NCBI Prokaryotic Genome Annotation Pipeline (PGAP)	Contig	51669	2319756	2017-10-11	2150	PRJNA401301	SAMN07602656
Porphyromonas gingivalis	strain: WW2952	837	ASM252934v1	GCA_002529345.1	GenBank	NCBI Prokaryotic Genome Annotation Pipeline (PGAP)	Contig	45969	2314846	2017-10-11	2176	PRJNA401301	SAMN07602657
Porphyromonas gingivalis	strain: WW2885	837	ASM252935v1	GCA_002529355.1	GenBank	NCBI Prokaryotic Genome Annotation Pipeline (PGAP)	Contig	36927	2402406	2017-10-11	2264	PRJNA401301	SAMN07602654
Porphyromonas gingivalis	strain: WW3102	837	ASM252936v1	GCA_002529365.1	GenBank	NCBI Prokaryotic Genome Annotation Pipeline (PGAP)	Contig	59368	2293608	2017-10-11	2166	PRJNA401301	SAMN07602659
Porphyromonas gingivalis	strain: WW2842	837	ASM252937v1	GCA_002529375.1	GenBank	NCBI Prokaryotic Genome Annotation Pipeline (PGAP)	Contig	95628	2250271	2017-10-11	2067	PRJNA401301	SAMN07602651
Porphyromonas gingivalis	strain: WW2096	837	ASM252942v1	GCA_002529425.1	GenBank	NCBI Prokaryotic Genome Annotation Pipeline (PGAP)	Contig	48508	2333958	2017-10-11	2167	PRJNA401301	SAMN07602650
Porphyromonas gingivalis	strain: KCOM 3131	837	ASM275393v1	GCA_002753935.1	GenBank	NCBI Prokaryotic Genome Annotation Pipeline (PGAP)	Complete Genome	2359159	2359159	2017-11-06	2098	PRJNA416024	SAMN07840095
Porphyromonas gingivalis	strain: KCOM 2799	837	ASM275395v1	GCA_002753955.1	GenBank	NCBI Prokaryotic Genome Annotation Pipeline (PGAP)	Complete Genome	2469365	2469365	2017-11-06	2250	PRJNA415884	SAMN07836928
Porphyromonas gingivalis	strain: KCOM 2801	837	ASM275397v1	GCA_002753975.1	GenBank	NCBI Prokaryotic Genome Annotation Pipeline (PGAP)	Complete Genome	2478317	2478317	2017-11-06	2260	PRJNA416018	SAMN07840081
Porphyromonas gingivalis	strain: KCOM 2802	837	ASM275401v1	GCA_002754015.1	GenBank	NCBI Prokaryotic Genome Annotation Pipeline (PGAP)	Complete Genome	2374087	2374087	2017-11-06	2132	PRJNA416019	SAMN07840090
Porphyromonas gingivalis	strain: KCOM 2803	837	ASM275403v1	GCA_002754035.1	GenBank	NCBI Prokaryotic Genome Annotation Pipeline (PGAP)	Complete Genome	2353912	2353912	2017-11-06	2125	PRJNA416020	SAMN07840091
Porphyromonas gingivalis	strain: KCOM 2804	837	ASM275405v1	GCA_002754055.1	GenBank	NCBI Prokaryotic Genome Annotation Pipeline (PGAP)	Complete Genome	2463791	2463791	2017-11-06	2237	PRJNA416021	SAMN07840092
Porphyromonas gingivalis	strain: KCOM 2805	837	ASM275407v1	GCA_002754075.1	GenBank	NCBI Prokaryotic Genome Annotation Pipeline (PGAP)	Complete Genome	2482917	2482917	2017-11-06	2251	PRJNA416023	SAMN07840094
Porphyromonas gingivalis	strain: KCOM 3001	837	ASM275409v1	GCA_002754095.1	GenBank	NCBI Prokaryotic Genome Annotation Pipeline (PGAP)	Complete Genome	2353520	2353520	2017-11-06	2065	PRJNA416025	SAMN07840097
Porphyromonas gingivalis	strain: KCOM 2796	837	ASM275411v1	GCA_002754115.1	GenBank	NCBI Prokaryotic Genome Annotation Pipeline (PGAP)	Complete Genome	2476166	2476166	2017-11-06	2213	PRJNA415687	SAMN07831761
Porphyromonas gingivalis	strain: KCOM 2798	837	ASM275413v1	GCA_002754135.1	GenBank	NCBI Prokaryotic Genome Annotation Pipeline (PGAP)	Complete Genome	2410673	2410673	2017-11-06	2177	PRJNA415867	SAMN07836904
Porphyromonas gingivalis	strain: KCOM 2800	837	ASM275415v1	GCA_002754155.1	GenBank	NCBI Prokaryotic Genome Annotation Pipeline (PGAP)	Complete Genome	2254720	2254720	2017-11-06	2005	PRJNA415885	SAMN07836934
Porphyromonas gingivalis	strain: TDC 60	837	ASM289255v1	GCA_002892555.1	GenBank	Annotation submitted by CNRS - Universite de Rennes 1	Complete Genome	2334880	2334880	2018-01-19	1868	PRJNA393092	SAMN07315161
Porphyromonas gingivalis ATCC 33277	strain: ATCC 33277	431947	ASM289257v1	GCA_002892575.1	GenBank	Annotation submitted by CNRS - Universite de Rennes 1	Complete Genome	2379874	2379874	2018-01-19	1931	PRJNA393092	SAMN07315160
Porphyromonas gingivalis	strain: W83	837	ASM289259v1	GCA_002892595.1	GenBank	Annotation submitted by CNRS - Universite de Rennes 1	Complete Genome	2343999	2343999	2018-01-19	1873	PRJNA393092	SAMN07315163
Porphyromonas gingivalis	isolate: UBA8864	837	ASM351448v1	GCA_003514485.1	GenBank	NCBI Prokaryotic Genome Annotation Pipeline (PGAP)	Scaffold	35107	1783976	2018-09-07	1600	PRJNA417962	SAMN08019346
Porphyromonas gingivalis	strain: 381OKJP	837	ASM386225v1	GCA_003862255.1	GenBank	NCBI Prokaryotic Genome Annotation Pipeline (PGAP)	Contig	44243	2325530	2018-12-04	2184	PRJNA475798	SAMN09403941
Porphyromonas gingivalis	strain: H3	837	ASM421492v1	GCA_004214925.1	GenBank	NCBI Prokaryotic Genome Annotation Pipeline (PGAP)	Contig	39176	2311066	2019-02-20	2143	PRJNA521311	SAMN10882880
Porphyromonas gingivalis	strain: CP3	837	ASM421494v1	GCA_004214945.1	GenBank	NCBI Prokaryotic Genome Annotation Pipeline (PGAP)	Contig	37600	2251246	2019-02-20	2076	PRJNA521311	SAMN10882879
Porphyromonas gingivalis	strain: LyG-2	837	ASM1814174v1	GCA_018141745.1	GenBank	NCBI Prokaryotic Genome Annotation Pipeline (PGAP)	Complete Genome	2411481	2411481	2021-04-28	2089	PRJNA722847	SAMN18805464
Porphyromonas gingivalis	strain: LyG-1	837	ASM1814176v1	GCA_018141765.1	GenBank	NCBI Prokaryotic Genome Annotation Pipeline (PGAP)	Complete Genome	2411440	2411440	2021-04-28	2088	PRJNA722847	SAMN18805165
Porphyromonas gingivalis	strain: GMU202011	837	ASM1814180v1	GCA_018141805.1	GenBank		Complete Genome	2375739	2375739	2021-04-28		PRJNA722373	SAMN18753385
Porphyromonas gingivalis	strain: JKG10	837	ASM2140660v1	GCA_021406605.1	GenBank	NCBI Prokaryotic Genome Annotation Pipeline (PGAP)	Contig	37506	2366674	2022-01-10	2094	PRJNA687123	SAMN17134864
Porphyromonas gingivalis	strain: EM3	837	ASM2140662v1	GCA_021406625.1	GenBank	NCBI Prokaryotic Genome Annotation Pipeline (PGAP)	Contig	33606	2332868	2022-01-10	2068	PRJNA687123	SAMN17134862
Porphyromonas gingivalis	strain: B158	837	ASM2140664v1	GCA_021406645.1	GenBank	NCBI Prokaryotic Genome Annotation Pipeline (PGAP)	Contig	51392	2265994	2022-01-10	1973	PRJNA687123	SAMN17134861
Porphyromonas gingivalis	strain: JKG9	837	ASM2140665v1	GCA_021406655.1	GenBank	NCBI Prokaryotic Genome Annotation Pipeline (PGAP)	Contig	36654	2382938	2022-01-10	2087	PRJNA687123	SAMN17134863
Porphyromonas gingivalis	strain: 1439	837	ASM2140668v1	GCA_021406685.1	GenBank	NCBI Prokaryotic Genome Annotation Pipeline (PGAP)	Contig	43390	2253658	2022-01-10	1969	PRJNA687123	SAMN17134859
Porphyromonas gingivalis	strain: TV14	837	ASM2140670v1	GCA_021406705.1	GenBank	NCBI Prokaryotic Genome Annotation Pipeline (PGAP)	Contig	53426	2395514	2022-01-10	2143	PRJNA687123	SAMN17134858
Porphyromonas gingivalis	strain: Kyudai-3	837	ASM2140672v1	GCA_021406725.1	GenBank	NCBI Prokaryotic Genome Annotation Pipeline (PGAP)	Contig	36180	2424555	2022-01-10	2163	PRJNA687123	SAMN17134856
Porphyromonas gingivalis	strain: Kyudai-4	837	ASM2140673v1	GCA_021406735.1	GenBank	NCBI Prokaryotic Genome Annotation Pipeline (PGAP)	Contig	44629	2247019	2022-01-10	1988	PRJNA687123	SAMN17134857
Porphyromonas gingivalis	strain: B42	837	ASM2140674v1	GCA_021406745.1	GenBank	NCBI Prokaryotic Genome Annotation Pipeline (PGAP)	Scaffold	42113	2282399	2022-01-10	2003	PRJNA687123	SAMN17134860
Porphyromonas gingivalis	strain: 1436	837	ASM2140678v1	GCA_021406785.1	GenBank	NCBI Prokaryotic Genome Annotation Pipeline (PGAP)	Contig	34325	2331307	2022-01-10	2055	PRJNA687123	SAMN17134854
Porphyromonas gingivalis	strain: D83T3	837	ASM2140679v1	GCA_021406795.1	GenBank	NCBI Prokaryotic Genome Annotation Pipeline (PGAP)	Contig	33563	2440602	2022-01-10	2193	PRJNA687123	SAMN17134855
Porphyromonas gingivalis	strain: 222	837	ASM2140684v1	GCA_021406845.1	GenBank	NCBI Prokaryotic Genome Annotation Pipeline (PGAP)	Contig	49404	2333098	2022-01-10	2048	PRJNA687123	SAMN17134853
Porphyromonas gingivalis	isolate: 3_3, strain: 3_3	837	Strain 3-3	GCA_900157215.1	GenBank	Annotation submitted by Melbourne Dental School, University of Melbourne	Scaffold	34060	2312663	2017-02-02	1851	PRJEB10280	SAMEA3505341
Porphyromonas gingivalis	isolate: 7BTORR, strain: 7BTORR	837	7BTORR	GCA_900157225.1	GenBank	Annotation submitted by Melbourne Dental School, University of Melbourne	Scaffold	42021	2248982	2017-02-02	1811	PRJEB10280	SAMEA3505343
Porphyromonas gingivalis	isolate: YH522, strain: SU60	837	YH522	GCA_900157235.1	GenBank	Annotation submitted by Melbourne Dental School, University of Melbourne	Scaffold	42310	2257351	2017-02-02	1811	PRJEB10280	SAMEA3505351
Porphyromonas gingivalis	isolate: 15_9, strain: 15_9	837	45550	GCA_900157245.1	GenBank	Annotation submitted by Melbourne Dental School, University of Melbourne	Scaffold	31683	2252483	2017-02-08	1802	PRJEB10280	SAMEA3505346
Porphyromonas gingivalis	isolate: 49417, strain: ATCC 49417	837	ATCC49417	GCA_900157255.1	GenBank	Annotation submitted by Melbourne Dental School, University of Melbourne	Scaffold	35348	2424225	2017-02-02	1994	PRJEB10280	SAMEA3505348
Porphyromonas gingivalis	isolate: A7A1_28, strain: A7A1_28	837	A7A1-28	GCA_900157265.1	GenBank	Annotation submitted by Melbourne Dental School, University of Melbourne	Scaffold	78936	2222676	2017-02-02	1788	PRJEB10280	SAMEA3505349
Porphyromonas gingivalis	isolate: 84_3, strain: 84_3	837	1984-03-01	GCA_900157275.1	GenBank	Annotation submitted by Melbourne Dental School, University of Melbourne	Scaffold	50623	2325183	2017-02-02	1886	PRJEB10280	SAMEA3505347
Porphyromonas gingivalis	isolate: 13_1, strain: 13_1	837	45304	GCA_900157285.1	GenBank	Annotation submitted by Melbourne Dental School, University of Melbourne	Scaffold	51626	2341110	2017-02-08	1874	PRJEB10280	SAMEA3505345
Porphyromonas gingivalis	isolate: 11A, strain: 11A	837	11A	GCA_900157295.1	GenBank	Annotation submitted by Melbourne Dental School, University of Melbourne	Scaffold	33808	2304118	2017-02-02	1848	PRJEB10280	SAMEA3505344
Porphyromonas gingivalis	isolate: 3A1, strain: 3A1	837	3A1	GCA_900157325.1	GenBank	Annotation submitted by Melbourne Dental School, University of Melbourne	Contig	88521	2343280	2017-02-02	1903	PRJEB10280	SAMEA3505342
Porphyromonas gingivalis	isolate: AFR5B1, strain: AFR5B1	837	AFR-5B1	GCA_900157345.1	GenBank	Annotation submitted by Melbourne Dental School, University of Melbourne	Scaffold	32471	2290524	2017-02-02	1846	PRJEB10280	SAMEA3505350
Porphyromonas gingivalis	isolate: SRR9217400-mag-bin.3	837	SRR9217400-mag-bin.3	GCA_905372065.1	GenBank		Contig	43371	2180850	2021-03-26		PRJEB43277	SAMEA8395139
Porphyromonas gingivalis	isolate: SRR1044017_bin.1_metaWRAP_v1.1_MAG	837	SRR1044017_bin.1_metaWRAP_v1.1_MAG	GCA_915069505.1	GenBank		Contig	7024	1747896	2021-09-28		PRJEB26096	SAMEA9921413
Porphyromonas gingivalis	isolate: SRR1795020_bin.1_metaWRAP_v1.1_MAG	837	SRR1795020_bin.1_metaWRAP_v1.1_MAG	GCA_915241915.1	GenBank		Contig	5798	1560265	2021-09-28		PRJEB25206	SAMEA9873874
Porphyromonas gingivalis	isolate: ERR2764965_bin.2_metaWRAP_v1.1_MAG	837	ERR2764965_bin.2_metaWRAP_v1.1_MAG	GCA_916050465.1	GenBank		Contig	5127	1183133	2021-09-22		PRJEB41354	SAMEA9943355
Prevotella intermedia 17	strain: 17	246198	ASM26102v1	GCA_000261025.1	GenBank	Annotation submitted by TIGR	Complete Genome	2119790	2699437	2012-05-04	2460	PRJNA175	SAMN02603988
Prevotella intermedia ATCC 25611 = DSM 20706	strain: DSM 20706	1122984	ASM43906v1	GCA_000439065.1	GenBank		Scaffold	192278	2564533	2013-07-19		PRJNA185645	SAMN02440707
Prevotella intermedia ATCC 25611 = DSM 20706	strain: ATCC 25611	1122984	ASM51916v1	GCA_000519165.1	GenBank		Scaffold	206536	2573247	2014-01-13		PRJNA169798	SAMN02584920
Prevotella intermedia ZT	strain: ZT	1347790	PiZT	GCA_000955645.1	GenBank	Annotation submitted by Bio-X Institutes, Shanghai Jiao Tong University	Contig	99778	2790340	2015-03-17	2210	PRJNA208776	SAMN02212661
Prevotella intermedia	strain: 17-2	28131	ASM154819v1	GCA_001548195.1	GenBank	Annotation submitted by osaka dental university	Complete Genome	2131046	2737273	2015-07-10	2571	PRJDB4034	SAMD00034934
Prevotella intermedia	strain: ATCC 49046	28131	ASM159428v1	GCA_001594285.1	GenBank		Scaffold	119856	2673161	2016-03-21		PRJNA281562	SAMN03494306
Prevotella intermedia	strain: strain 17	28131	ASM195393v1	GCA_001953935.1	GenBank	NCBI Prokaryotic Genome Annotation Pipeline (PGAP)	Complete Genome	2119682	2736315	2017-01-18	2450	PRJNA313956	SAMN04529095
Prevotella intermedia ATCC 25611 = DSM 20706	strain: ATCC 25611	1122984	ASM195395v1	GCA_001953955.1	GenBank	NCBI Prokaryotic Genome Annotation Pipeline (PGAP)	Complete Genome	1965935	2674170	2017-01-18	2351	PRJNA313956	SAMN04529094
Prevotella intermedia	strain: KCOM 1107	28131	ASM220440v1	GCA_002204405.1	GenBank	NCBI Prokaryotic Genome Annotation Pipeline (PGAP)	Scaffold	680313	2781500	2017-06-21	2464	PRJNA386728	SAMN07125721
Prevotella intermedia	strain: OMA14	28131	ASM235519v1	GCA_002355195.1	GenBank	Annotation submitted by Nagasaki University	Complete Genome	2280262	3148117	2015-12-17	2857	PRJDB2896	SAMD00017481
Prevotella intermedia	strain: WW2834	28131	ASM252922v1	GCA_002529225.1	GenBank	NCBI Prokaryotic Genome Annotation Pipeline (PGAP)	Contig	56977	2804910	2017-10-11	2556	PRJNA401301	SAMN07602649
Prevotella intermedia	strain: WW855	28131	ASM252930v1	GCA_002529305.1	GenBank	NCBI Prokaryotic Genome Annotation Pipeline (PGAP)	Contig	51409	2688123	2017-10-11	2445	PRJNA401301	SAMN07602648
Prevotella intermedia	strain: WW414	28131	ASM252943v1	GCA_002529435.1	GenBank	NCBI Prokaryotic Genome Annotation Pipeline (PGAP)	Contig	129786	2620156	2017-10-11	2369	PRJNA401301	SAMN07602647
Prevotella intermedia	strain: KCOM 1653	28131	ASM275383v1	GCA_002753835.1	GenBank	NCBI Prokaryotic Genome Annotation Pipeline (PGAP)	Contig	2127526	2951033	2017-11-06	2607	PRJNA416232	SAMN07945748
Prevotella intermedia	strain: KCOM 1101	28131	ASM275385v1	GCA_002753855.1	GenBank	NCBI Prokaryotic Genome Annotation Pipeline (PGAP)	Contig	1893332	2905571	2017-11-06	2602	PRJNA416230	SAMN07945742
Prevotella intermedia	strain: KCOM 2069	28131	ASM276242v1	GCA_002762425.1	GenBank	NCBI Prokaryotic Genome Annotation Pipeline (PGAP)	Contig	1903635	2730073	2017-11-11	2416	PRJNA417213	SAMN07980961
Prevotella intermedia	strain: KCOM 2033	28131	ASM276353v1	GCA_002763535.1	GenBank	NCBI Prokaryotic Genome Annotation Pipeline (PGAP)	Complete Genome	2777805	2777805	2017-11-13	2509	PRJNA416397	SAMN07955957
Prevotella intermedia	strain: KCOM 2836	28131	ASM276357v1	GCA_002763575.1	GenBank	NCBI Prokaryotic Genome Annotation Pipeline (PGAP)	Complete Genome	2760702	2760702	2017-11-13	2430	PRJNA416409	SAMN07956007
Prevotella intermedia	strain: KCOM 1949	28131	ASM276371v1	GCA_002763715.1	GenBank	NCBI Prokaryotic Genome Annotation Pipeline (PGAP)	Complete Genome	2011558	2764740	2017-11-13	2433	PRJNA416391	SAMN07955952
Prevotella intermedia	strain: KCOM 2837	28131	ASM276374v1	GCA_002763745.1	GenBank	NCBI Prokaryotic Genome Annotation Pipeline (PGAP)	Complete Genome	2064201	2890050	2017-11-13	2585	PRJNA416410	SAMN07956008
Prevotella intermedia	strain: KCOM 2838	28131	ASM276378v1	GCA_002763785.1	GenBank	NCBI Prokaryotic Genome Annotation Pipeline (PGAP)	Complete Genome	2092617	2775833	2017-11-13	2445	PRJNA416411	SAMN07956010
Prevotella intermedia	strain: KCOM 1933	28131	ASM276384v1	GCA_002763845.1	GenBank	NCBI Prokaryotic Genome Annotation Pipeline (PGAP)	Complete Genome	2136938	2737112	2017-11-13	2449	PRJNA416381	SAMN07955950
Prevotella intermedia	strain: KCOM 1741	28131	ASM276395v1	GCA_002763955.1	GenBank	NCBI Prokaryotic Genome Annotation Pipeline (PGAP)	Complete Genome	2191051	2928459	2017-11-13	2652	PRJNA417202	SAMN07980911
Prevotella intermedia	strain: KCOM 1944	28131	ASM276397v1	GCA_002763975.1	GenBank	NCBI Prokaryotic Genome Annotation Pipeline (PGAP)	Complete Genome	2213784	2813841	2017-11-13	2524	PRJNA417207	SAMN07980959
Prevotella intermedia	strain: KCOM 1779	28131	ASM279433v1	GCA_002794335.1	GenBank	NCBI Prokaryotic Genome Annotation Pipeline (PGAP)	Contig	2121105	2798400	2017-11-20	2476	PRJNA417205	SAMN07980927
Prevotella intermedia	strain: KCOM 1945	28131	ASM279713v1	GCA_002797135.1	GenBank	NCBI Prokaryotic Genome Annotation Pipeline (PGAP)	Contig	2068108	3027672	2017-11-28	2698	PRJNA416382	SAMN07955951
Prevotella intermedia	strain: KCOM 2698	28131	ASM279715v1	GCA_002797155.1	GenBank	NCBI Prokaryotic Genome Annotation Pipeline (PGAP)	Contig	1993821	2730832	2017-11-28	2428	PRJNA416399	SAMN07955958
Prevotella intermedia	strain: KCOM 2833	28131	ASM279717v1	GCA_002797175.1	GenBank	NCBI Prokaryotic Genome Annotation Pipeline (PGAP)	Contig	1656087	2871118	2017-11-28	2554	PRJNA416406	SAMN07955964
Prevotella intermedia	strain: KCOM 2832	28131	ASM279718v1	GCA_002797185.1	GenBank	NCBI Prokaryotic Genome Annotation Pipeline (PGAP)	Contig	2186942	3016889	2017-11-28	2731	PRJNA416405	SAMN07955963
Prevotella intermedia	strain: KCOM 2734	28131	ASM326502v1	GCA_003265025.1	GenBank	NCBI Prokaryotic Genome Annotation Pipeline (PGAP)	Complete Genome	2072008	2949063	2018-06-26	2625	PRJNA416401	SAMN07955960
Prevotella intermedia	strain: ATCC 15032	28131	ASM383828v1	GCA_003838285.1	GenBank	NCBI Prokaryotic Genome Annotation Pipeline (PGAP)	Scaffold	91388	2848426	2018-11-26	2540	PRJNA488694	SAMN09939779
Prevotella intermedia	strain: ATCC 15033	28131	ASM386132v1	GCA_003861325.1	GenBank	NCBI Prokaryotic Genome Annotation Pipeline (PGAP)	Scaffold	93451	2849281	2018-12-04	2546	PRJNA488694	SAMN09939780
Prevotella intermedia	strain: NCTC13070	28131	50624_A01	GCA_900455005.1	GenBank	Annotation submitted by SC	Contig	1937454	2607163	2018-08-01	2262	PRJEB6403	SAMEA4412688
Prevotella intermedia	isolate: SRR9217404-mag-bin.8	28131	SRR9217404-mag-bin.8	GCA_905372255.1	GenBank		Contig	53035	2550728	2021-03-26		PRJEB43277	SAMEA8395150
Prevotella intermedia	isolate: SRR1044032_bin.2_metaWRAP_v1.1_MAG	28131	SRR1044032_bin.2_metaWRAP_v1.1_MAG	GCA_915066765.1	GenBank		Contig	7002	2164975	2021-09-28		PRJEB26096	SAMEA9921407
Prevotella intermedia	isolate: ERR3827256_bin.1_metaWRAP_v1.1_MAG	28131	ERR3827256_bin.1_metaWRAP_v1.1_MAG	GCA_927910805.1	GenBank		Contig	5478	1973613	2022-01-25		PRJEB49987	SAMEA12514426
Treponema denticola ATCC 35405	strain: ATCC 35405	243275	ASM818v1	GCA_000008185.1	GenBank	Annotation submitted by TIGR	Complete Genome	2843201	2843201	2004-02-03	2838	PRJNA4	SAMN02603967
Treponema denticola F0402	strain: F0402	699187	Trep_dent_F0402_V1	GCA_000191825.1	GenBank	Annotation submitted by Broad Institute	Scaffold	285743	2742634	2011-03-14	2655	PRJNA42551	SAMN02463845
Treponema denticola SP37	strain: SP37	999438	Trep_dent_SP37_V1	GCA_000338455.1	GenBank	Annotation submitted by Broad Institute	Scaffold	251283	2823766	2013-09-03	2659	PRJNA64927	SAMN02596726
Treponema denticola SP33	strain: SP33	999437	Trep_dent_SP33_V1	GCA_000338475.1	GenBank	Annotation submitted by Broad Institute	Scaffold	255460	2933485	2013-09-03	2787	PRJNA64925	SAMN02596725
Treponema denticola MYR-T	strain: MYR-T	999433	Trep_dent_MYR-T_V1	GCA_000338515.1	GenBank	Annotation submitted by Broad Institute	Scaffold	269752	2935848	2013-09-03	2765	PRJNA64917	SAMN02596723
Treponema denticola ATCC 33521	strain: ATCC 33521	999429	Trep_dent_ATCC_33521_V1	GCA_000338595.1	GenBank	Annotation submitted by Broad Institute	Scaffold	355140	2762110	2013-09-04	2580	PRJNA64909	SAMN02596719
Treponema denticola ATCC 33520	strain: ATCC 33520	999428	Trep_dent_ATCC_33520_V1	GCA_000338615.1	GenBank	Annotation submitted by Broad Institute	Scaffold	235179	2886890	2013-09-03	2696	PRJNA64907	SAMN02596718
Treponema denticola ASLM	strain: ASLM	999427	Trep_dent_ASLM_V1	GCA_000338635.1	GenBank	Annotation submitted by Broad Institute	Scaffold	136796	2768236	2013-02-20	2617	PRJNA64905	SAMN02596717
Treponema denticola H1-T	strain: H1-T	999431	Trep_dent_H1-T_V1	GCA_000340605.1	GenBank	Annotation submitted by Broad Institute	Chromosome	267722	2929700	2013-02-24	2754	PRJNA64913	SAMN02596722
Treponema denticola H-22	strain: H-22	999432	Trep_dent_H-22_V1	GCA_000340645.1	GenBank	Annotation submitted by Broad Institute	Chromosome	278114	2757856	2013-02-24	2569	PRJNA64915	SAMN02596721
Treponema denticola ATCC 35404	strain: ATCC 35404	999430	Trep_dent_ATCC_35404_V1	GCA_000340685.1	GenBank	Annotation submitted by Broad Institute	Chromosome	158504	2771508	2013-02-24	2583	PRJNA64911	SAMN02596720
Treponema denticola OTK	strain: OTK	999434	Trep_dent_OTK_V1	GCA_000340705.1	GenBank	Annotation submitted by Broad Institute	Chromosome	755590	2857526	2013-02-24	2690	PRJNA64919	SAMN02596724
Treponema denticola AL-2	strain: AL-2	999426	Trep_dent_AL-2_V1	GCA_000340725.1	GenBank	Annotation submitted by Broad Institute	Chromosome	332303	2843090	2013-02-24	2681	PRJNA64903	SAMN02596716
Treponema denticola US-Trep	strain: US-Trep	999440	Trep_dent_US-Trep_V1	GCA_000340745.1	GenBank	Annotation submitted by Broad Institute	Scaffold	258156	2765731	2013-02-19	2600	PRJNA64933	SAMN02596727
Treponema denticola SP44	strain: SP44	999439	Trep_dent_SP44__F0466_V1	GCA_000413075.1	GenBank	Annotation submitted by Broad Institute	Scaffold	374698	2824736	2013-06-21	2659	PRJNA64929	SAMN02596781
Treponema denticola SP32	strain: SP32	999436	Trep_dent_SP32__F0464_V1	GCA_000413095.1	GenBank	Annotation submitted by Broad Institute	Scaffold	413084	2990277	2013-06-21	2842	PRJNA64923	SAMN02596780
Treponema denticola SP23	strain: SP23	999435	Trep_dent_SP23__F0463_V1	GCA_000413115.1	GenBank	Annotation submitted by Broad Institute	Scaffold	402816	2825999	2013-06-21	2663	PRJNA64921	SAMN02596779
Treponema denticola	isolate: SulCav_GS09_5_63_49	158	ASM2071984v1	GCA_020719845.1	GenBank		Scaffold	19700	3306793	2021-11-02		PRJNA767587	SAMN22209555
Treponema denticola	strain: Marseille-5-CSURP7640	158	PRJEB27762	GCA_900497605.1	GenBank		Contig	110560	2795521	2019-08-16		PRJEB27762	SAMEA4789892
Tannerella forsythia 92A2	strain: 92A2	203275	ASM23821v1	GCA_000238215.1	GenBank	Annotation submitted by TIGR	Complete Genome	3405521	3405521	2011-12-15	3207	PRJNA319	SAMN02604009
Tannerella forsythia	strain: ATCC 43037	28112	ASM100648v1	GCA_001006485.1	GenBank	NCBI Prokaryotic Genome Annotation Pipeline (PGAP)	Contig	114121	3281748	2015-05-13	2753	PRJNA266975	SAMN03176940
Tannerella forsythia KS16	strain: KS16	1307833	ASM154785v1	GCA_001547855.1	GenBank	Annotation submitted by Tokyo Medical and Dental University, Graduate School of Medical and Dental Sciences, Section of Bacterial Phathogenesis	Complete Genome	3393002	3393002	2015-04-11	3037	PRJDB1008	SAMD00061005
Tannerella forsythia 3313	strain: 3313	1307832	ASM154787v1	GCA_001547875.1	GenBank	Annotation submitted by Tokyo Medical and Dental University, Graduate School of Medical and Dental Sciences, Section of Bacterial Phathogenesis	Complete Genome	3350939	3350939	2015-04-11	2957	PRJDB1007	SAMD00061004
Tannerella forsythia	strain: 9610	28112	ASM193878v1	GCA_001938785.1	GenBank	NCBI Prokaryotic Genome Annotation Pipeline (PGAP)	Scaffold	76668	3201941	2017-01-06	2620	PRJNA340021	SAMN05629351
Tannerella forsythia	strain: WW11663	28112	ASM252908v1	GCA_002529085.1	GenBank	NCBI Prokaryotic Genome Annotation Pipeline (PGAP)	Contig	79152	3300179	2017-10-11	2819	PRJNA401301	SAMN07602664
Tannerella forsythia	strain: WW10960	28112	ASM252929v1	GCA_002529295.1	GenBank	NCBI Prokaryotic Genome Annotation Pipeline (PGAP)	Contig	101673	3312685	2017-10-11	2812	PRJNA401301	SAMN07602663
Tannerella forsythia	strain: OH2617_COT-023	28112	ASM386002v1	GCA_003860025.1	GenBank	NCBI Prokaryotic Genome Annotation Pipeline (PGAP)	Contig	49978	3464932	2018-12-03	2962	PRJNA506243	SAMN10478699
Tannerella forsythia	strain: OH1426_COT-023	28112	ASM386013v1	GCA_003860135.1	GenBank	NCBI Prokaryotic Genome Annotation Pipeline (PGAP)	Scaffold	49722	3315128	2018-12-03	2804	PRJNA506243	SAMN10478700
Tannerella forsythia	strain: ATCC 43037	28112	ASM638536v1	GCA_006385365.1	GenBank	NCBI Prokaryotic Genome Annotation Pipeline (PGAP)	Scaffold	160920	3296274	2019-06-22	2766	PRJNA548889	SAMN12058270
Tannerella forsythia	isolate: UB22, strain: UB22	28112	TFUB22	GCA_900096715.1	GenBank	Annotation submitted by UNIVERSITY OF SHEFFIELD	Scaffold	93893	3272368	2016-10-03	2773	PRJEB15383	SAMEA4441424
Tannerella forsythia	isolate: UB4, strain: UB4	28112	TFUB4	GCA_900096725.1	GenBank	Annotation submitted by UNIVERSITY OF SHEFFIELD	Scaffold	127863	3233032	2016-10-03	2724	PRJEB15383	SAMEA4441422
Tannerella forsythia	isolate: UB20, strain: UB20	28112	TFUB20	GCA_900096735.1	GenBank	Annotation submitted by UNIVERSITY OF SHEFFIELD	Scaffold	140079	3252894	2016-10-03	2753	PRJEB15383	SAMEA4441423
Tannerella forsythia	isolate: SRR9217473-mag-bin.6	28112	SRR9217473-mag-bin.6	GCA_905373495.1	GenBank		Contig	51248	2971623	2021-03-26		PRJEB43277	SAMEA8395274

## Sheet: Table S1B
Table S1B. Information of predicted periodontal pathogens prophage
Prophage seqname	Source Organism	Organism Scientific Name	Assembly Accession	trim_orf_index_start	trim_orf_index_end	trim_bp_start	trim_bp_end	trim_pr	trim_pr_max	prox_orf_index_start	prox_orf_index_end	prox_bp_start	prox_bp_end	prox_pr	prox_pr_max	partial	full_orf_index_start	full_orf_index_end	full_bp_start	full_bp_end	pr_full	arc	bac	euk	vir	mix	unaligned	hallmark_cnt	group	shape	final_max_score	final_max_score_group
KB454450.1	Treponema denticola	Treponema denticola US-Trep	GCA_000340745.1	1	46	1	35043	1	1	1	46	1	35043	NA	NA	0	1	46	1	35043	1	0	6.5	0	28.3	4.3	60.9	5	dsDNAphage	linear	1	dsDNAphage
KE332530.1	Treponema denticola	Treponema denticola SP44	GCA_000413095.1	1	17	1	13090	1	1	1	17	1	13090	NA	NA	0	1	17	1	13090	1	0	0	0	47.1	5.9	47.1	4	dsDNAphage	linear	1	dsDNAphage
KE332528.1-2	Treponema denticola	Treponema denticola SP44	GCA_000413095.1	1	14	1	14034	0.92	0.92	1	14	1	14034	NA	NA	0	1	14	1	14034	0.92	0	0	0	14.3	0	85.7	1	dsDNAphage	linear	0.92	dsDNAphage
KE332528.1	Treponema denticola	Treponema denticola SP44	GCA_000413095.1	1	32	1	22301	1	1	1	32	1	22301	NA	NA	0	1	32	1	22301	1	0	3.1	0	34.4	9.4	53.1	6	dsDNAphage	linear	1	dsDNAphage
KE332527.1-3	Treponema denticola	Treponema denticola SP44	GCA_000413095.1	1	28	1	23121	0.973	0.987	1	28	1	23121	NA	NA	0	1	28	1	23121	0.973	0	0	0	35.7	7.1	57.1	1	dsDNAphage	linear	0.973	dsDNAphage
KE332527.1-2	Treponema denticola	Treponema denticola SP44	GCA_000413095.1	1	56	1	38362	1	1	1	56	1	38362	NA	NA	0	1	56	1	38362	1	0	0	0	48.2	3.6	48.2	6	dsDNAphage	linear	1	dsDNAphage
KE332527.1	Treponema denticola	Treponema denticola SP44	GCA_000413095.1	1	67	1	50625	1	1	1	67	1	50625	NA	NA	0	1	67	1	50625	1	0	1.5	0	43.3	6	49.3	6	dsDNAphage	linear	1	dsDNAphage
KE332521.1	Treponema denticola	Treponema denticola SP44	GCA_000413075.1	1	9	1	11157	0.993	0.993	1	9	1	11157	NA	NA	0	1	9	1	11157	0.993	0	0	0	22.2	11.1	66.7	1	dsDNAphage	linear	0.993	dsDNAphage
KE332520.1	Treponema denticola	Treponema denticola SP44	GCA_000413075.1	1	29	1	20457	1	1	1	29	1	20457	NA	NA	0	1	29	1	20457	1	0	0	0	48.3	6.9	44.8	5	dsDNAphage	linear	1	dsDNAphage
KB442451.1	Treponema denticola	Treponema denticola SP37	GCA_000338455.1	1	38	125	37230	0.993	0.993	1	38	125	37230	NA	NA	0	1	38	125	37230	0.993	0	0	0	42.1	7.9	50	6	dsDNAphage	linear	0.993	dsDNAphage
KB442456.1	Treponema denticola	Treponema denticola SP33	GCA_000338475.1	1	19	1	19179	0.993	0.993	1	19	1	19179	NA	NA	0	1	19	1	19179	0.993	0	0	0	47.4	5.3	47.4	5	dsDNAphage	linear	0.993	dsDNAphage
KB442455.1-2	Treponema denticola	Treponema denticola SP33	GCA_000338475.1	1	68	1	52360	1	1	1	68	1	52360	NA	NA	0	1	68	1	52360	1	0	1.5	0	44.1	5.9	48.5	6	dsDNAphage	linear	1	dsDNAphage
KB442455.1	Treponema denticola	Treponema denticola SP33	GCA_000338475.1	1	21	1	14164	0.967	0.973	1	21	1	14164	NA	NA	0	1	21	1	14164	0.967	0	0	0	52.4	4.8	42.9	1	dsDNAphage	linear	0.967	dsDNAphage
KB442454.1-2	Treponema denticola	Treponema denticola SP33	GCA_000338475.1	1	31	1	24103	0.993	1	1	31	1	24103	NA	NA	0	1	31	1	24103	0.993	0	6.5	0	38.7	6.5	48.4	6	dsDNAphage	linear	0.993	dsDNAphage
KB442454.1	Treponema denticola	Treponema denticola SP33	GCA_000338475.1	1	23	1	19628	0.987	1	1	23	1	19628	NA	NA	0	1	23	1	19628	0.987	0	0	0	26.1	4.3	69.6	3	dsDNAphage	linear	0.987	dsDNAphage
KB442453.1	Treponema denticola	Treponema denticola SP33	GCA_000338475.1	1	15	1	15155	0.98	0.98	1	15	1	15155	NA	NA	0	1	15	1	15155	0.98	0	0	0	40	6.7	53.3	3	dsDNAphage	linear	0.98	dsDNAphage
KE332533.1	Treponema denticola	Treponema denticola SP23	GCA_000413115.1	1	39	1	37551	0.993	0.993	1	39	1	37551	NA	NA	0	1	39	1	37551	0.993	0	0	0	41	7.7	51.3	6	dsDNAphage	linear	0.993	dsDNAphage
CM001797.1	Treponema denticola	Treponema denticola OTK	GCA_000340705.1	1	29	192	23101	0.98	0.993	1	29	192	23101	NA	NA	0	1	29	192	23101	0.98	0	6.9	0	34.5	6.9	51.7	4	dsDNAphage	linear	0.98	dsDNAphage
KB445537.1-2	Treponema denticola	Treponema denticola MYR-T	GCA_000338515.1	1	38	358	27723	1	1	1	38	358	27723	NA	NA	0	1	38	358	27723	1	0	0	0	55.3	7.9	36.8	7	dsDNAphage	linear	1	dsDNAphage
KB445537.1	Treponema denticola	Treponema denticola MYR-T	GCA_000338515.1	1	35	287	28747	1	1	1	35	287	28747	NA	NA	0	1	35	287	28747	1	0	0	0	40	8.6	51.4	5	dsDNAphage	linear	1	dsDNAphage
CM001794.1-2	Treponema denticola	Treponema denticola H1-T	GCA_000340605.1	1	38	358	27723	1	1	1	38	358	27723	NA	NA	0	1	38	358	27723	1	0	0	0	55.3	7.9	36.8	7	dsDNAphage	linear	1	dsDNAphage
CM001794.1	Treponema denticola	Treponema denticola H1-T	GCA_000340605.1	1	35	287	28747	1	1	1	35	287	28747	NA	NA	0	1	35	287	28747	1	0	0	0	40	8.6	51.4	5	dsDNAphage	linear	1	dsDNAphage
GL872364.1	Treponema denticola	Treponema denticola F0402	GCA_000191825.1	1	29	1	22092	0.987	0.987	1	29	1	22092	NA	NA	0	1	29	1	22092	0.987	0	3.4	0	37.9	6.9	51.7	5	dsDNAphage	linear	0.987	dsDNAphage
AE017226.1	Treponema denticola	Treponema denticola ATCC 35405	GCA_000008185.1	1	40	131	37260	0.993	1	1	40	131	37260	NA	NA	0	1	40	131	37260	0.993	0	0	0	42.5	5	52.5	6	dsDNAphage	linear	0.993	dsDNAphage
KB445542.1	Treponema denticola	Treponema denticola ATCC 33520	GCA_000338615.1	1	35	287	28747	1	1	1	35	287	28747	NA	NA	0	1	35	287	28747	1	0	0	0	40	8.6	51.4	5	dsDNAphage	linear	1	dsDNAphage
KB445544.1	Treponema denticola	Treponema denticola ASLM	GCA_000338635.1	1	46	1	34589	1	1	1	46	1	34589	NA	NA	0	1	46	1	34589	1	0	6.5	0	28.3	4.3	60.9	5	dsDNAphage	linear	1	dsDNAphage
CM001798.1-2	Treponema denticola	Treponema denticola AL-2	GCA_000340725.1	1	34	286	28758	1	1	1	34	286	28758	NA	NA	0	1	34	286	28758	1	0	0	0	41.2	8.8	50	5	dsDNAphage	linear	1	dsDNAphage
CM001798.1	Treponema denticola	Treponema denticola AL-2	GCA_000340725.1	1	46	1	34901	0.993	1	1	46	1	34901	NA	NA	0	1	46	1	34901	0.993	0	2.2	0	47.8	8.7	41.3	8	dsDNAphage	linear	0.993	dsDNAphage
UFQP01000003.1	Treponema denticola	Treponema denticola	GCA_900497605.1	1	46	22	35602	0.993	1	1	46	22	35602	NA	NA	0	1	46	22	35602	0.993	0	4.3	0	32.6	4.3	58.7	7	dsDNAphage	linear	0.993	dsDNAphage
UFQP01000010.1	Treponema denticola	Treponema denticola	GCA_900497605.1	1	55	1	38603	1	1	1	55	1	38603	NA	NA	0	1	55	1	38603	1	0	1.8	0	50.9	1.8	45.5	7	dsDNAphage	linear	1	dsDNAphage
UFQP01000007.1	Treponema denticola	Treponema denticola	GCA_900497605.1	1	45	1	33194	1	1	1	45	1	33194	NA	NA	0	1	45	1	33194	1	0	4.4	0	46.7	8.9	40	8	dsDNAphage	linear	1	dsDNAphage
AP013045.1-2	Tannerella forsythia	Tannerella forsythia KS16	GCA_001547855.1	1	49	1	37672	0.993	1	1	49	1	37672	NA	NA	0	1	49	1	37672	0.993	0	2	0	65.3	0	32.7	3	dsDNAphage	linear	0.993	dsDNAphage
AP013045.1	Tannerella forsythia	Tannerella forsythia KS16	GCA_001547855.1	1	49	1	35503	1	1	1	49	1	35503	NA	NA	0	1	49	1	35503	1	0	0	0	63.3	0	36.7	6	dsDNAphage	linear	1	dsDNAphage
AP013044.1	Tannerella forsythia	Tannerella forsythia 3313	GCA_001547875.1	1	81	127	60201	0.987	1	1	81	127	60201	NA	NA	0	1	81	127	60201	0.987	0	4.9	0	48.1	0	46.9	3	dsDNAphage	linear	0.987	dsDNAphage
AP013044.1-2	Tannerella forsythia	Tannerella forsythia 3313	GCA_001547875.1	1	48	1	35878	1	1	1	48	1	35878	NA	NA	0	1	48	1	35878	1	0	0	0	60.4	2.1	37.5	6	dsDNAphage	linear	1	dsDNAphage
RQYN01000021.1	Tannerella forsythia	Tannerella forsythia	GCA_003860135.1	1	52	1	36113	1	1	1	52	1	36113	NA	NA	0	1	52	1	36113	1	0	1.9	0	63.5	0	34.6	9	dsDNAphage	linear	1	dsDNAphage
NSLJ01000004.1	Tannerella forsythia	Tannerella forsythia	GCA_002529085.1	1	43	1	36201	1	1	1	43	1	36201	NA	NA	0	1	43	1	36201	1	0	0	0	65.1	2.3	32.6	3	dsDNAphage	linear	1	dsDNAphage
ATMK01000001.1	Prevotella intermedia	Prevotella intermedia ZT	GCA_000955645.1	1	28	739	26554	0.993	0.993	1	28	739	26554	NA	NA	0	1	28	739	26554	0.993	0	3.6	0	57.1	3.6	35.7	5	dsDNAphage	linear	0.993	dsDNAphage
ATMK01000026.1	Prevotella intermedia	Prevotella intermedia ZT	GCA_000955645.1	1	36	1	31863	1	1	1	36	1	31863	NA	NA	0	1	36	1	31863	1	0	0	0	77.8	0	22.2	5	dsDNAphage	linear	1	dsDNAphage
CP003503.1-2	Prevotella intermedia	Prevotella intermedia 17	GCA_000261025.1	1	43	1	37403	1	1	1	43	1	37403	NA	NA	0	1	43	1	37403	1	0	4.7	0	74.4	0	20.9	7	dsDNAphage	linear	1	dsDNAphage
CP003503.1	Prevotella intermedia	Prevotella intermedia 17	GCA_000261025.1	1	38	1	32622	1	1	1	38	1	32622	NA	NA	0	1	38	1	32622	1	0	0	0	78.9	0	21.1	7	dsDNAphage	linear	1	dsDNAphage
PENG01000003.1	Prevotella intermedia	Prevotella intermedia	GCA_002797185.1	1	61	441	61787	0.98	1	1	61	441	61787	NA	NA	0	1	61	441	61787	0.98	0	1.6	0	62.3	1.6	34.4	3	dsDNAphage	linear	0.98	dsDNAphage
PENG01000001.1-2	Prevotella intermedia	Prevotella intermedia	GCA_002797185.1	1	42	710	35587	1	1	1	42	710	35587	NA	NA	0	1	42	710	35587	1	0	2.4	0	73.8	0	23.8	5	dsDNAphage	linear	1	dsDNAphage
PENG01000001.1	Prevotella intermedia	Prevotella intermedia	GCA_002797185.1	1	46	1	40634	1	1	1	46	1	40634	NA	NA	0	1	46	1	40634	1	0	4.3	0	67.4	2.2	26.1	6	dsDNAphage	linear	1	dsDNAphage
PENE01000001.1	Prevotella intermedia	Prevotella intermedia	GCA_002797135.1	1	41	28	25424	0.967	0.993	1	42	28	25625	NA	NA	0	1	42	28	25625	0.94	0	2.4	0	38.1	0	59.5	7	dsDNAphage	linear	0.967	dsDNAphage
PEKN01000002.1	Prevotella intermedia	Prevotella intermedia	GCA_002753835.1	1	32	47	39467	0.993	1	1	32	47	39467	NA	NA	0	1	32	47	39467	0.993	0	0	0	71.9	0	28.1	2	dsDNAphage	linear	0.993	dsDNAphage
PEKM01000003.1	Prevotella intermedia	Prevotella intermedia	GCA_002753855.1	2	42	459	27011	0.953	0.987	1	42	1	27011	NA	NA	0	1	42	1	27011	0.927	0	2.4	0	35.7	2.4	59.5	6	dsDNAphage	linear	0.953	dsDNAphage
CP019302.1	Prevotella intermedia	Prevotella intermedia	GCA_001953935.1	1	36	1	31574	0.993	1	1	36	1	31574	NA	NA	0	1	36	1	31574	0.993	0	0	0	77.8	0	22.2	7	dsDNAphage	linear	0.993	dsDNAphage
CAKMOB010000007.1	Prevotella intermedia	Prevotella intermedia	GCA_927910805.1	1	19	1	10634	0.987	0.987	1	19	1	10634	NA	NA	0	1	19	1	10634	0.987	0	5.3	0	42.1	0	52.6	1	dsDNAphage	linear	0.987	dsDNAphage
AP014925.1	Prevotella intermedia	Prevotella intermedia	GCA_001548195.1	1	35	236	30870	1	1	1	35	236	30870	NA	NA	0	1	35	236	30870	1	0	0	0	77.1	0	22.9	7	dsDNAphage	linear	1	dsDNAphage
QXEN01000001.1	Prevotella intermedia	Prevotella intermedia	GCA_003861325.1	1	56	1	51571	0.993	1	1	56	1	51571	NA	NA	0	1	56	1	51571	0.993	0	3.6	0	55.4	0	41.1	2	dsDNAphage	linear	0.993	dsDNAphage
QXEM01000001.1	Prevotella intermedia	Prevotella intermedia	GCA_003838285.1	1	56	1	51571	0.993	1	1	56	1	51571	NA	NA	0	1	56	1	51571	0.993	0	3.6	0	55.4	0	41.1	2	dsDNAphage	linear	0.993	dsDNAphage
PESN01000002.1	Prevotella intermedia	Prevotella intermedia	GCA_002762425.1	1	65	1	62353	0.98	1	1	65	1	62353	NA	NA	0	1	65	1	62353	0.98	0	4.6	0	63.1	3.1	29.2	2	dsDNAphage	linear	0.98	dsDNAphage
PENH01000002.1	Prevotella intermedia	Prevotella intermedia	GCA_002797175.1	1	41	1	36905	1	1	1	41	1	36905	NA	NA	0	1	41	1	36905	1	0	2.4	0	78	0	19.5	6	dsDNAphage	linear	1	dsDNAphage
PEKN01000001.1	Prevotella intermedia	Prevotella intermedia	GCA_002753835.1	1	40	1	33588	0.973	0.987	1	40	1	33588	NA	NA	0	1	40	1	33588	0.973	0	12.5	0	55	0	32.5	4	dsDNAphage	linear	0.973	dsDNAphage
NSLY01000016.1	Prevotella intermedia	Prevotella intermedia	GCA_002529225.1	1	55	1	55830	0.993	1	1	55	1	55830	NA	NA	0	1	55	1	55830	0.993	0	0	0	70.9	1.8	27.3	3	dsDNAphage	linear	0.993	dsDNAphage
NHRV01000001.1	Prevotella intermedia	Prevotella intermedia	GCA_002204405.1	1	31	1	21243	0.987	0.993	1	31	1	21243	NA	NA	0	1	31	1	21243	0.987	0	3.2	0	71	3.2	22.6	3	dsDNAphage	linear	0.987	dsDNAphage
CP024734.1	Prevotella intermedia	Prevotella intermedia	GCA_002763975.1	1	58	1	50589	1	1	1	58	1	50589	NA	NA	0	1	58	1	50589	1	0	5.2	0	48.3	0	46.6	2	dsDNAphage	linear	1	dsDNAphage
CP024732.1-2	Prevotella intermedia	Prevotella intermedia	GCA_002763955.1	1	44	1	36503	1	1	1	44	1	36503	NA	NA	0	1	44	1	36503	1	0	2.3	0	77.3	0	20.5	7	dsDNAphage	linear	1	dsDNAphage
CP024732.1	Prevotella intermedia	Prevotella intermedia	GCA_002763955.1	1	42	1	34763	0.993	1	1	42	1	34763	NA	NA	0	1	42	1	34763	0.993	0	0	0	69	0	31	5	dsDNAphage	linear	0.993	dsDNAphage
CP024729.1	Prevotella intermedia	Prevotella intermedia	GCA_002763845.1	1	58	1	50562	1	1	1	58	1	50562	NA	NA	0	1	58	1	50562	1	0	5.2	0	48.3	0	46.6	2	dsDNAphage	linear	1	dsDNAphage
CP024725.1-3	Prevotella intermedia	Prevotella intermedia	GCA_002763785.1	1	12	1	14550	1	1	1	12	1	14550	NA	NA	0	1	12	1	14550	1	0	0	0	75	0	25	3	dsDNAphage	linear	1	dsDNAphage
CP024725.1-2	Prevotella intermedia	Prevotella intermedia	GCA_002763785.1	1	31	1	22246	0.98	0.98	1	31	1	22246	NA	NA	0	1	31	1	22246	0.98	0	6.5	0	35.5	0	58.1	7	dsDNAphage	linear	0.98	dsDNAphage
CP024725.1	Prevotella intermedia	Prevotella intermedia	GCA_002763785.1	1	40	1	27487	0.993	0.993	1	40	1	27487	NA	NA	0	1	40	1	27487	0.993	0	7.5	0	70	0	22.5	3	dsDNAphage	linear	0.993	dsDNAphage
CP024724.1	Prevotella intermedia	Prevotella intermedia	GCA_002763745.1	1	16	1	14364	0.96	0.96	1	16	1	14364	NA	NA	0	1	16	1	14364	0.96	0	12.5	0	31.2	0	56.2	2	dsDNAphage	linear	0.96	dsDNAphage
CP024723.1	Prevotella intermedia	Prevotella intermedia	GCA_002763745.1	1	58	1	53637	0.987	1	1	58	1	53637	NA	NA	0	1	58	1	53637	0.987	0	6.9	0	53.4	1.7	37.9	2	dsDNAphage	linear	0.987	dsDNAphage
CAKMOB010000164.1	Prevotella intermedia	Prevotella intermedia	GCA_927910805.1	1	11	1	7148	0.88	0.88	1	11	1	7148	NA	NA	0	1	11	1	7148	0.88	0	9.1	0	36.4	0	54.5	0	dsDNAphage	linear	0.88	dsDNAphage
AP014598.1-2	Prevotella intermedia	Prevotella intermedia	GCA_002355195.1	1	37	1	31694	1	1	1	37	1	31694	NA	NA	0	1	37	1	31694	1	0	0	0	75.7	0	24.3	5	dsDNAphage	linear	1	dsDNAphage
AP014598.1	Prevotella intermedia	Prevotella intermedia	GCA_002355195.1	1	50	1	49098	1	1	1	50	1	49098	NA	NA	0	1	50	1	49098	1	0	8	0	64	0	28	6	dsDNAphage	linear	1	dsDNAphage
AP014597.1-3	Prevotella intermedia	Prevotella intermedia	GCA_002355195.1	1	42	1	36671	1	1	1	42	1	36671	NA	NA	0	1	42	1	36671	1	0	0	0	66.7	2.4	31	5	dsDNAphage	linear	1	dsDNAphage
AP014597.1-2	Prevotella intermedia	Prevotella intermedia	GCA_002355195.1	1	44	1	39619	0.987	1	1	44	1	39619	NA	NA	0	1	44	1	39619	0.987	0	6.8	0	75	0	18.2	6	dsDNAphage	linear	0.987	dsDNAphage
AP014597.1	Prevotella intermedia	Prevotella intermedia	GCA_002355195.1	1	48	1	43137	1	1	1	48	1	43137	NA	NA	0	1	48	1	43137	1	0	2.1	0	68.8	4.2	25	6	dsDNAphage	linear	1	dsDNAphage
KI260180.1	Porphyromonas gingivalis	Porphyromonas gingivalis W4087	GCA_000467995.1	1	38	1	32362	1	1	1	38	1	32362	NA	NA	0	1	38	1	32362	1	0	2.6	0	78.9	0	18.4	6	dsDNAphage	linear	1	dsDNAphage
ASYN01000130.1	Porphyromonas gingivalis	Porphyromonas gingivalis SJD5	GCA_002206065.1	1	53	1	46934	1	1	1	53	1	46934	NA	NA	0	1	53	1	46934	1	0	3.8	0	45.3	1.9	49.1	1	dsDNAphage	linear	1	dsDNAphage
KI629938.1	Porphyromonas gingivalis	Porphyromonas gingivalis SJD2	GCA_000503975.1	1	47	1	39684	1	1	1	47	1	39684	NA	NA	0	1	47	1	39684	1	0	0	0	46.8	0	53.2	1	dsDNAphage	linear	1	dsDNAphage
KZ248399.1	Porphyromonas gingivalis	Porphyromonas gingivalis SJD11	GCA_002206105.1	1	53	1	47922	0.993	1	1	53	1	47922	NA	NA	0	1	53	1	47922	0.993	0	3.8	0	49.1	1.9	45.3	1	dsDNAphage	linear	0.993	dsDNAphage
CM001843.1	Porphyromonas gingivalis	Porphyromonas gingivalis JCVI SC001	GCA_000380305.1	1	48	1	45696	0.993	1	1	48	1	45696	NA	NA	0	1	48	1	45696	0.993	0	2.1	0	45.8	0	52.1	1	dsDNAphage	linear	0.993	dsDNAphage
KI259111.1	Porphyromonas gingivalis	Porphyromonas gingivalis F0570	GCA_000467835.1	1	49	1	41835	1	1	1	49	1	41835	NA	NA	0	1	49	1	41835	1	0	4.1	0	46.9	0	49	1	dsDNAphage	linear	1	dsDNAphage
KI258933.1	Porphyromonas gingivalis	Porphyromonas gingivalis F0568	GCA_000467795.1	1	55	1	49283	0.967	0.993	1	55	1	49283	NA	NA	0	1	55	1	49283	0.967	0	7.3	0	40	3.6	49.1	1	dsDNAphage	linear	0.967	dsDNAphage
KI259868.1	Porphyromonas gingivalis	Porphyromonas gingivalis F0185	GCA_000467955.1	1	38	1	32052	1	1	1	38	1	32052	NA	NA	0	1	38	1	32052	1	0	7.9	0	68.4	5.3	18.4	3	dsDNAphage	linear	1	dsDNAphage
QPGS01000021.1	Porphyromonas gingivalis	Porphyromonas gingivalis	GCA_003862255.1	1	29	3	20670	1	1	1	29	3	20670	NA	NA	0	1	29	3	20670	1	0	0	0	79.3	0	20.7	3	dsDNAphage	linear	1	dsDNAphage
NSLT01000006.1	Porphyromonas gingivalis	Porphyromonas gingivalis	GCA_002529355.1	1	37	1	35592	0.987	1	1	37	1	35592	NA	NA	0	1	37	1	35592	0.987	0	2.7	0	75.7	0	21.6	4	dsDNAphage	linear	0.987	dsDNAphage
NSLR01000007.1	Porphyromonas gingivalis	Porphyromonas gingivalis	GCA_002529285.1	1	50	1	43987	0.993	1	1	50	1	43987	NA	NA	0	1	50	1	43987	0.993	0	2	0	44	0	54	1	dsDNAphage	linear	0.993	dsDNAphage
JAEMBN010000009.1	Porphyromonas gingivalis	Porphyromonas gingivalis	GCA_021406735.1	1	24	829	19565	0.993	0.993	1	24	829	19565	NA	NA	0	1	24	829	19565	0.993	0	0	0	83.3	0	16.7	3	dsDNAphage	linear	0.993	dsDNAphage
JAEMBI010000008.1	Porphyromonas gingivalis	Porphyromonas gingivalis	GCA_021406625.1	1	24	8	18829	1	1	1	24	8	18829	NA	NA	0	1	24	8	18829	1	0	0	0	83.3	0	16.7	3	dsDNAphage	linear	1	dsDNAphage
FUFH01000018.1	Porphyromonas gingivalis	Porphyromonas gingivalis	GCA_900157255.1	1	65	278	50477	1	1	1	65	278	50477	NA	NA	0	1	65	278	50477	1	0	3.1	0	80	0	16.9	6	dsDNAphage	linear	1	dsDNAphage
CP024600.1	Porphyromonas gingivalis	Porphyromonas gingivalis	GCA_002753975.1	1	49	1	40906	0.993	1	1	49	1	40906	NA	NA	0	1	49	1	40906	0.993	0	2	0	44.9	0	53.1	1	dsDNAphage	linear	0.993	dsDNAphage
NSLV01000004.1	Porphyromonas gingivalis	Porphyromonas gingivalis	GCA_002529185.1	1	62	1	57083	0.96	0.987	1	62	1	57083	NA	NA	0	1	62	1	57083	0.96	0	4.8	0	38.7	3.2	53.2	1	dsDNAphage	linear	0.96	dsDNAphage
NSLR01000054.1	Porphyromonas gingivalis	Porphyromonas gingivalis	GCA_002529285.1	1	19	1	10545	0.62	0.62	1	19	1	10545	NA	NA	0	1	19	1	10545	0.62	0	15.8	0	26.3	10.5	47.4	0	dsDNAphage	linear	0.62	dsDNAphage
NSLQ01000060.1	Porphyromonas gingivalis	Porphyromonas gingivalis	GCA_002529345.1	1	11	1	7177	0.593	0.593	1	11	1	7177	NA	NA	0	1	11	1	7177	0.593	0	9.1	0	54.5	0	36.4	0	dsDNAphage	linear	0.593	dsDNAphage
NSLQ01000021.1	Porphyromonas gingivalis	Porphyromonas gingivalis	GCA_002529345.1	1	29	1	26744	0.993	1	1	29	1	26744	NA	NA	0	1	29	1	26744	0.993	0	0	0	72.4	0	27.6	4	dsDNAphage	linear	0.993	dsDNAphage
NSLQ01000008.1	Porphyromonas gingivalis	Porphyromonas gingivalis	GCA_002529345.1	1	38	1	32569	1	1	1	38	1	32569	NA	NA	0	1	38	1	32569	1	0	2.6	0	78.9	0	18.4	6	dsDNAphage	linear	1	dsDNAphage
NSLM01000012.1	Porphyromonas gingivalis	Porphyromonas gingivalis	GCA_002529205.1	1	37	1	32177	1	1	1	37	1	32177	NA	NA	0	1	37	1	32177	1	0	2.7	0	81.1	0	16.2	6	dsDNAphage	linear	1	dsDNAphage
NHRU01000002.1	Porphyromonas gingivalis	Porphyromonas gingivalis	GCA_002204455.1	1	42	1	36271	0.987	0.993	1	42	1	36271	NA	NA	0	1	42	1	36271	0.987	0	0	0	64.3	2.4	33.3	4	dsDNAphage	linear	0.987	dsDNAphage
NHRU01000001.1	Porphyromonas gingivalis	Porphyromonas gingivalis	GCA_002204455.1	1	52	1	46647	0.987	1	1	52	1	46647	NA	NA	0	1	52	1	46647	0.987	0	7.7	0	48.1	0	44.2	1	dsDNAphage	linear	0.987	dsDNAphage
JAEMBP010000009.1	Porphyromonas gingivalis	Porphyromonas gingivalis	GCA_021406795.1	1	42	1	37270	0.993	1	1	42	1	37270	NA	NA	0	1	42	1	37270	0.993	0	2.4	0	42.9	2.4	52.4	1	dsDNAphage	linear	0.993	dsDNAphage
JAEMBO010000008.1	Porphyromonas gingivalis	Porphyromonas gingivalis	GCA_021406725.1	1	53	1	51579	0.98	0.993	1	53	1	51579	NA	NA	0	1	53	1	51579	0.98	0	7.5	0	41.5	3.8	47.2	1	dsDNAphage	linear	0.98	dsDNAphage
JAEMBO010000003.1	Porphyromonas gingivalis	Porphyromonas gingivalis	GCA_021406725.1	1	37	1	33648	1	1	1	37	1	33648	NA	NA	0	1	37	1	33648	1	0	0	0	73	0	27	4	dsDNAphage	linear	1	dsDNAphage
FUFJ01000056.1	Porphyromonas gingivalis	Porphyromonas gingivalis	GCA_900157345.1	1	32	1	32329	0.9	0.907	1	32	1	32329	NA	NA	0	1	32	1	32329	0.893	0	3.1	0	46.9	0	50	0	dsDNAphage	linear	0.9	dsDNAphage
FUFJ01000025.1	Porphyromonas gingivalis	Porphyromonas gingivalis	GCA_900157345.1	1	20	1	15216	1	1	1	20	1	15216	NA	NA	0	1	20	1	15216	1	0	0	0	45	0	55	1	dsDNAphage	linear	1	dsDNAphage
FUFH01000052.1	Porphyromonas gingivalis	Porphyromonas gingivalis	GCA_900157255.1	1	58	1	55036	0.967	1	1	58	1	55036	NA	NA	0	1	58	1	55036	0.967	0	3.4	0	41.4	3.4	51.7	1	dsDNAphage	linear	0.967	dsDNAphage
CP024601.1-2	Porphyromonas gingivalis	Porphyromonas gingivalis	GCA_002753955.1	1	55	1	44162	0.987	1	1	55	1	44162	NA	NA	0	1	55	1	44162	0.987	0	3.6	0	43.6	1.8	50.9	1	dsDNAphage	linear	0.987	dsDNAphage
CP024601.1	Porphyromonas gingivalis	Porphyromonas gingivalis	GCA_002753955.1	1	21	1	16168	0.947	0.987	1	21	1	16168	NA	NA	0	1	21	1	16168	0.947	0	4.8	0	33.3	0	61.9	1	dsDNAphage	linear	0.947	dsDNAphage
CP024592.1	Porphyromonas gingivalis	Porphyromonas gingivalis	GCA_002754035.1	1	49	1	43698	0.987	0.993	1	49	1	43698	NA	NA	0	1	49	1	43698	0.987	0	0	0	42.9	2	55.1	1	dsDNAphage	linear	0.987	dsDNAphage
CP024591.1-2	Porphyromonas gingivalis	Porphyromonas gingivalis	GCA_002754015.1	1	17	1	22682	0.92	0.92	1	17	1	22682	NA	NA	0	1	17	1	22682	0.92	0	17.6	0	47.1	5.9	29.4	2	dsDNAphage	linear	0.92	dsDNAphage
CP024591.1	Porphyromonas gingivalis	Porphyromonas gingivalis	GCA_002754015.1	1	48	1	43993	0.993	0.993	1	48	1	43993	NA	NA	0	1	48	1	43993	0.993	0	4.2	0	50	0	45.8	1	dsDNAphage	linear	0.993	dsDNAphage
CAJPNQ010000014.1	Porphyromonas gingivalis	Porphyromonas gingivalis	GCA_905372065.1	1	39	1	34362	1	1	1	39	1	34362	NA	NA	0	1	39	1	34362	1	0	2.6	0	69.2	0	28.2	4	dsDNAphage	linear	1	dsDNAphage
BCBV01000065.1	Porphyromonas gingivalis	Porphyromonas gingivalis	GCA_001297745.1	1	7	3	5313	0.6	0.6	1	7	3	5313	NA	NA	0	1	7	3	5313	0.6	0	0	0	60	40	0	1	ssDNA	linear	0.6	ssDNA
CP012716.1	Fusobacterium nucleatum	Fusobacterium nucleatum subsp. nucleatum ChDC F316	GCA_001296165.1	1	73	1	45398	1	1	1	73	1	45398	NA	NA	0	1	73	1	45398	1	0	0	0	46.6	6.8	46.6	8	dsDNAphage	linear	1	dsDNAphage
ATKC01000080.1	Fusobacterium nucleatum	Fusobacterium nucleatum subsp. nucleatum ChDC F316	GCA_000455945.1	1	61	1	35272	1	1	1	61	1	35272	NA	NA	0	1	61	1	35272	1	0	0	0	45.9	6.6	47.5	8	dsDNAphage	linear	1	dsDNAphage
ATKC01000072.1	Fusobacterium nucleatum	Fusobacterium nucleatum subsp. nucleatum ChDC F316	GCA_000455945.1	1	9	1	5355	0.76	0.76	1	9	1	5355	NA	NA	0	1	9	1	5355	0.76	0	0	0	55.6	0	44.4	0	dsDNAphage	linear	0.76	dsDNAphage
LMVH01000001.1-2	Fusobacterium nucleatum	Fusobacterium nucleatum subsp. nucleatum	GCA_001510735.1	1	68	1	37881	0.993	1	1	68	1	37881	NA	NA	0	1	68	1	37881	0.993	0	2.9	0	54.4	2.9	39.7	9	dsDNAphage	linear	0.993	dsDNAphage
LMVH01000001.1	Fusobacterium nucleatum	Fusobacterium nucleatum subsp. nucleatum	GCA_001510735.1	1	73	1	42949	1	1	1	73	1	42949	NA	NA	0	1	73	1	42949	1	0	2.7	0	43.8	1.4	52.1	11	dsDNAphage	linear	1	dsDNAphage
CP012717.1	Fusobacterium nucleatum	Fusobacterium nucleatum subsp. nucleatum	GCA_001296185.1	1	74	287	45045	1	1	1	74	287	45045	NA	NA	0	1	74	287	45045	1	0	5.4	0	40.5	1.4	52.7	10	dsDNAphage	linear	1	dsDNAphage
CP022122.1	Fusobacterium nucleatum	Fusobacterium nucleatum subsp. nucleatum	GCA_002211605.1	1	74	1	43750	1	1	1	74	1	43750	NA	NA	0	1	74	1	43750	1	0	1.4	0	47.3	5.4	45.9	8	dsDNAphage	linear	1	dsDNAphage
KI518363.1	Fusobacterium nucleatum	Fusobacterium nucleatum CTI-7	GCA_000479205.1	1	39	1	25118	0.973	1	1	39	1	25118	NA	NA	0	1	39	1	25118	0.973	0	2.6	0	53.8	5.1	38.5	10	dsDNAphage	linear	0.973	dsDNAphage
AXNV01000035.1	Fusobacterium nucleatum	Fusobacterium nucleatum CTI-6	GCA_000479185.1	1	25	1	12189	0.773	0.787	1	25	1	12189	NA	NA	0	1	25	1	12189	0.773	0	8	0	20	0	72	0	dsDNAphage	linear	0.773	dsDNAphage
AXNV01000017.1	Fusobacterium nucleatum	Fusobacterium nucleatum CTI-6	GCA_000479185.1	1	44	1	30191	1	1	1	44	1	30191	NA	NA	0	1	44	1	30191	1	0	2.3	0	68.2	0	29.5	12	dsDNAphage	linear	1	dsDNAphage
AXNV01000010.1	Fusobacterium nucleatum	Fusobacterium nucleatum CTI-6	GCA_000479185.1	1	55	1	38877	1	1	1	55	1	38877	NA	NA	0	1	55	1	38877	1	0	1.8	0	56.4	1.8	40	8	dsDNAphage	linear	1	dsDNAphage
KI518370.1	Fusobacterium nucleatum	Fusobacterium nucleatum CTI-5	GCA_000479225.1	1	68	1	44918	0.993	1	1	68	1	44918	NA	NA	0	1	68	1	44918	0.993	0	2.9	0	55.9	2.9	38.2	11	dsDNAphage	linear	0.993	dsDNAphage
KI518461.1	Fusobacterium nucleatum	Fusobacterium nucleatum CTI-1	GCA_000479285.1	1	57	1	37460	0.993	1	1	57	1	37460	NA	NA	0	1	57	1	37460	0.993	0	7	0	50.9	5.3	36.8	8	dsDNAphage	linear	0.993	dsDNAphage
QKOC01000006.1	Fusobacterium nucleatum	Fusobacterium nucleatum	GCA_003226385.1	1	52	47	36062	0.987	0.993	1	52	47	36062	NA	NA	0	1	52	47	36062	0.987	0	7.7	0	44.2	3.8	44.2	7	dsDNAphage	linear	0.987	dsDNAphage
NXMD01000008.1	Fusobacterium nucleatum	Fusobacterium nucleatum	GCA_002417615.1	1	53	1	36347	0.987	0.993	1	53	1	36347	NA	NA	0	1	53	1	36347	0.987	0	7.5	0	43.4	3.8	45.3	7	dsDNAphage	linear	0.987	dsDNAphage
KQ956688.1	Fusobacterium nucleatum	Fusobacterium nucleatum	GCA_001546435.1	1	49	12	26918	0.98	0.993	1	49	12	26918	NA	NA	0	1	49	12	26918	0.98	0	6.1	0	36.7	6.1	51	4	dsDNAphage	linear	0.98	dsDNAphage
CP053468.1	Fusobacterium nucleatum	Fusobacterium nucleatum	GCA_013137915.1	1	52	1	34498	1	1	1	52	1	34498	NA	NA	0	1	52	1	34498	1	0	3.8	0	50	3.8	42.3	8	dsDNAphage	linear	1	dsDNAphage
CABKNP010000002.1-2	Fusobacterium nucleatum	Fusobacterium nucleatum	GCA_902373855.1	1	76	287	43584	1	1	1	76	287	43584	NA	NA	0	1	76	287	43584	1	0	3.9	0	46.1	1.3	48.7	11	dsDNAphage	linear	1	dsDNAphage
CABKNP010000002.1	Fusobacterium nucleatum	Fusobacterium nucleatum	GCA_902373855.1	1	65	9	39587	1	1	1	65	9	39587	NA	NA	0	1	65	9	39587	1	0	3.1	0	58.5	3.1	35.4	10	dsDNAphage	linear	1	dsDNAphage
BHYR01000025.1	Fusobacterium nucleatum	Fusobacterium nucleatum	GCA_008633215.1	1	59	1	33508	0.993	1	1	59	1	33508	NA	NA	0	1	59	1	33508	0.993	0	3.4	0	52.5	1.7	42.4	10	dsDNAphage	linear	0.993	dsDNAphage
QKOC01000001.1	Fusobacterium nucleatum	Fusobacterium nucleatum	GCA_003226385.1	1	71	1	41215	1	1	1	71	1	41215	NA	NA	0	1	71	1	41215	1	0	4.2	0	46.5	1.4	47.9	11	dsDNAphage	linear	1	dsDNAphage
PNHC01000001.1	Fusobacterium nucleatum	Fusobacterium nucleatum	GCA_002884895.1	1	19	1	12933	0.967	0.967	1	19	1	12933	NA	NA	0	1	19	1	12933	0.967	0	10.5	0	36.8	0	52.6	1	dsDNAphage	linear	0.967	dsDNAphage
NXMD01000078.1	Fusobacterium nucleatum	Fusobacterium nucleatum	GCA_002417615.1	1	15	1	7926	1	1	1	15	1	7926	NA	NA	0	1	15	1	7926	1	0	6.7	0	46.7	0	46.7	1	dsDNAphage	linear	1	dsDNAphage
NXMD01000049.1	Fusobacterium nucleatum	Fusobacterium nucleatum	GCA_002417615.1	1	21	1	13840	1	1	1	21	1	13840	NA	NA	0	1	21	1	13840	1	0	0	0	76.2	0	23.8	8	dsDNAphage	linear	1	dsDNAphage
LR698955.1-2	Fusobacterium nucleatum	Fusobacterium nucleatum	GCA_902381645.1	1	54	1	31475	1	1	1	54	1	31475	NA	NA	0	1	54	1	31475	1	0	1.9	0	33.3	5.6	59.3	4	dsDNAphage	linear	1	dsDNAphage
LR698955.1	Fusobacterium nucleatum	Fusobacterium nucleatum	GCA_902381645.1	1	71	1	56482	0.993	0.993	1	71	1	56482	NA	NA	0	1	71	1	56482	0.993	0	5.6	0	46.5	8.5	39.4	9	dsDNAphage	linear	0.993	dsDNAphage
KQ956800.1	Fusobacterium nucleatum	Fusobacterium nucleatum	GCA_001546435.1	1	42	1	23272	1	1	1	42	1	23272	NA	NA	0	1	42	1	23272	1	0	2.4	0	35.7	9.5	52.4	6	dsDNAphage	linear	1	dsDNAphage
KQ956738.1	Fusobacterium nucleatum	Fusobacterium nucleatum	GCA_001546435.1	1	75	1	45138	1	1	1	75	1	45138	NA	NA	0	1	75	1	45138	1	0	2.7	0	48	4	45.3	10	dsDNAphage	linear	1	dsDNAphage
KQ956618.1	Fusobacterium nucleatum	Fusobacterium nucleatum	GCA_001546435.1	1	30	1	17863	1	1	1	30	1	17863	NA	NA	0	1	30	1	17863	1	0	0	0	60	0	40	3	dsDNAphage	linear	1	dsDNAphage
JAIMZL010000024.1	Fusobacterium nucleatum	Fusobacterium nucleatum	GCA_022340045.1	1	46	1	31180	0.993	1	1	46	1	31180	NA	NA	0	1	46	1	31180	0.993	0	0	0	84.8	0	15.2	10	dsDNAphage	linear	0.993	dsDNAphage
JAGZII010000159.1	Fusobacterium nucleatum	Fusobacterium nucleatum	GCA_018366365.1	1	9	1	5264	0.993	0.993	1	9	1	5264	NA	NA	0	1	9	1	5264	0.993	0	11.1	0	88.9	0	0	6	dsDNAphage	linear	0.993	dsDNAphage
JAGZII010000122.1	Fusobacterium nucleatum	Fusobacterium nucleatum	GCA_018366365.1	1	22	1	7073	1	1	1	22	1	7073	NA	NA	0	1	22	1	7073	1	0	0	0	22.7	0	77.3	1	dsDNAphage	linear	1	dsDNAphage
CAJPSF010000098.1	Fusobacterium nucleatum	Fusobacterium nucleatum	GCA_905373245.1	1	13	1	5315	0.887	0.887	1	13	1	5315	NA	NA	0	1	13	1	5315	0.887	0	0	0	30.8	0	69.2	0	dsDNAphage	linear	0.887	dsDNAphage
CAJPSF010000042.1	Fusobacterium nucleatum	Fusobacterium nucleatum	GCA_905373245.1	1	13	1	7861	0.987	0.987	1	13	1	7861	NA	NA	0	1	13	1	7861	0.987	0	0	0	46.2	23.1	30.8	1	dsDNAphage	linear	0.987	dsDNAphage
CAJPSF010000040.1	Fusobacterium nucleatum	Fusobacterium nucleatum	GCA_905373245.1	1	12	1	7895	1	1	1	12	1	7895	NA	NA	0	1	12	1	7895	1	0	8.3	0	50	8.3	33.3	1	dsDNAphage	linear	1	dsDNAphage
CAJPSF010000017.1	Fusobacterium nucleatum	Fusobacterium nucleatum	GCA_905373245.1	1	28	1	10607	0.947	0.947	1	28	1	10607	NA	NA	0	1	28	1	10607	0.947	0	7.1	0	35.7	0	57.1	0	dsDNAphage	linear	0.947	dsDNAphage
CAJPRG010000107.1	Fusobacterium nucleatum	Fusobacterium nucleatum	GCA_905372955.1	1	13	1	5809	0.72	0.72	1	13	1	5809	NA	NA	0	1	13	1	5809	0.72	0	0	0	23.1	0	76.9	0	dsDNAphage	linear	0.72	dsDNAphage
CAJPRG010000004.1	Fusobacterium nucleatum	Fusobacterium nucleatum	GCA_905372955.1	1	32	1	21719	1	1	1	32	1	21719	NA	NA	0	1	32	1	21719	1	0	0	0	78.1	0	21.9	9	dsDNAphage	linear	1	dsDNAphage
CAJPOZ010000105.1	Fusobacterium nucleatum	Fusobacterium nucleatum	GCA_905372365.1	1	16	1	5481	0.833	0.833	1	16	1	5481	NA	NA	0	1	16	1	5481	0.833	0	6.2	0	25	0	68.8	0	dsDNAphage	linear	0.833	dsDNAphage
CAJPOZ010000076.1	Fusobacterium nucleatum	Fusobacterium nucleatum	GCA_905372365.1	1	16	1	6819	0.893	0.893	1	16	1	6819	NA	NA	0	1	16	1	6819	0.893	0	0	0	43.8	12.5	43.8	0	dsDNAphage	linear	0.893	dsDNAphage
CAJPOZ010000052.1	Fusobacterium nucleatum	Fusobacterium nucleatum	GCA_905372365.1	1	14	1	8077	0.993	0.993	1	14	1	8077	NA	NA	0	1	14	1	8077	0.993	0	0	0	64.3	0	35.7	2	dsDNAphage	linear	0.993	dsDNAphage
CAJPOZ010000004.1	Fusobacterium nucleatum	Fusobacterium nucleatum	GCA_905372365.1	1	30	1	19484	1	1	1	30	1	19484	NA	NA	0	1	30	1	19484	1	0	0	0	43.3	6.7	50	6	dsDNAphage	linear	1	dsDNAphage
CAJPMI010000039.1	Fusobacterium nucleatum	Fusobacterium nucleatum	GCA_905371735.1	1	12	1	7886	0.987	0.987	1	12	1	7886	NA	NA	0	1	12	1	7886	0.987	0	0	0	50	8.3	41.7	4	dsDNAphage	linear	0.987	dsDNAphage
CAJPMI010000011.1	Fusobacterium nucleatum	Fusobacterium nucleatum	GCA_905371735.1	1	18	1	12491	1	1	1	18	1	12491	NA	NA	0	1	18	1	12491	1	0	5.6	0	66.7	0	27.8	6	dsDNAphage	linear	1	dsDNAphage
CAJPMI010000001.1	Fusobacterium nucleatum	Fusobacterium nucleatum	GCA_905371735.1	1	22	1	17116	0.993	1	1	22	1	17116	NA	NA	0	1	22	1	17116	0.993	0	0	0	63.6	0	36.4	4	dsDNAphage	linear	0.993	dsDNAphage
CAJKWE010000091.1	Fusobacterium nucleatum	Fusobacterium nucleatum	GCA_905203515.1	1	8	1	7673	0.993	0.993	1	8	1	7673	NA	NA	0	1	8	1	7673	0.993	0	0	0	62.5	12.5	25	1	dsDNAphage	linear	0.993	dsDNAphage
CAJKWE010000037.1	Fusobacterium nucleatum	Fusobacterium nucleatum	GCA_905203515.1	1	32	1	22709	1	1	1	32	1	22709	NA	NA	0	1	32	1	22709	1	0	0	0	71.9	0	28.1	11	dsDNAphage	linear	1	dsDNAphage
CAJKWE010000013.1	Fusobacterium nucleatum	Fusobacterium nucleatum	GCA_905203515.1	1	50	1	30855	0.967	1	1	50	1	30855	NA	NA	0	1	50	1	30855	0.967	0	6	0	52	2	40	8	dsDNAphage	linear	0.967	dsDNAphage
CAJKWE010000012.1	Fusobacterium nucleatum	Fusobacterium nucleatum	GCA_905203515.1	1	68	1	40928	0.987	0.993	1	68	1	40928	NA	NA	0	1	68	1	40928	0.987	0	5.9	0	44.1	0	50	9	dsDNAphage	linear	0.987	dsDNAphage
CAJKWE010000007.1	Fusobacterium nucleatum	Fusobacterium nucleatum	GCA_905203515.1	1	48	1	32602	1	1	1	48	1	32602	NA	NA	0	1	48	1	32602	1	0	4.2	0	45.8	6.2	43.8	7	dsDNAphage	linear	1	dsDNAphage
CAJKWE010000005.1	Fusobacterium nucleatum	Fusobacterium nucleatum	GCA_905203515.1	1	61	1	38654	1	1	1	61	1	38654	NA	NA	0	1	61	1	38654	1	0	3.3	0	52.5	3.3	41	9	dsDNAphage	linear	1	dsDNAphage
CABFLE010000011.1	Fusobacterium nucleatum	Fusobacterium nucleatum	GCA_901873415.1	1	57	1	36064	1	1	1	57	1	36064	NA	NA	0	1	57	1	36064	1	0	1.8	0	38.6	3.5	56.1	4	dsDNAphage	linear	1	dsDNAphage
AZTO01000061.1	Aggregatibacter actinomycetemcomitans	Aggregatibacter actinomycetemcomitans serotype f str. SC29R	GCA_001596305.1	1	12	1	7095	0.92	0.92	1	12	1	7095	NA	NA	0	1	12	1	7095	0.92	0	0	0	58.3	8.3	33.3	1	dsDNAphage	linear	0.92	dsDNAphage
AEJO02000074.1	Aggregatibacter actinomycetemcomitans	Aggregatibacter actinomycetemcomitans serotype f str. D18P1	GCA_000226795.3	1	14	1	7499	0.96	0.96	1	14	1	7499	NA	NA	0	1	14	1	7499	0.96	0	0	0	50	7.1	42.9	1	dsDNAphage	linear	0.96	dsDNAphage
AEJN02000103.1	Aggregatibacter actinomycetemcomitans	Aggregatibacter actinomycetemcomitans serotype e str. SCC393	GCA_000226775.3	1	58	1	39830	0.993	1	1	58	1	39830	NA	NA	0	1	58	1	39830	0.993	0	6.9	0	56.9	1.7	34.5	13	dsDNAphage	linear	0.993	dsDNAphage
AEJN02000032.1	Aggregatibacter actinomycetemcomitans	Aggregatibacter actinomycetemcomitans serotype e str. SCC393	GCA_000226775.3	1	12	1	7094	0.92	0.92	1	12	1	7094	NA	NA	0	1	12	1	7094	0.92	0	0	0	58.3	8.3	33.3	1	dsDNAphage	linear	0.92	dsDNAphage
AZTP01000003.1	Aggregatibacter actinomycetemcomitans	Aggregatibacter actinomycetemcomitans serotype e str. SC936	GCA_001596235.1	1	15	1	15011	0.993	0.993	1	15	1	15011	NA	NA	0	1	15	1	15011	0.993	0	13.3	0	66.7	0	20	7	dsDNAphage	linear	0.993	dsDNAphage
AZTP01000027.1	Aggregatibacter actinomycetemcomitans	Aggregatibacter actinomycetemcomitans serotype e str. SC936	GCA_001596235.1	1	21	1	13597	0.973	0.98	1	21	1	13597	NA	NA	0	1	21	1	13597	0.973	0	14.3	0	61.9	4.8	19	3	dsDNAphage	linear	0.973	dsDNAphage
AZTS01000118.1	Aggregatibacter actinomycetemcomitans	Aggregatibacter actinomycetemcomitans serotype e str. SA2876	GCA_001596245.1	1	12	1	7094	0.933	0.933	1	12	1	7094	NA	NA	0	1	12	1	7094	0.933	0	0	0	58.3	8.3	33.3	1	dsDNAphage	linear	0.933	dsDNAphage
AZTS01000036.1	Aggregatibacter actinomycetemcomitans	Aggregatibacter actinomycetemcomitans serotype e str. SA2876	GCA_001596245.1	1	59	1	40238	0.993	1	1	59	1	40238	NA	NA	0	1	59	1	40238	0.993	0	6.8	0	55.9	3.4	33.9	13	dsDNAphage	linear	0.993	dsDNAphage
AJME02000081.1	Aggregatibacter actinomycetemcomitans	Aggregatibacter actinomycetemcomitans serotype e str. A160	GCA_000332915.2	1	12	1	7094	0.933	0.933	1	12	1	7094	NA	NA	0	1	12	1	7094	0.933	0	0	0	58.3	8.3	33.3	1	dsDNAphage	linear	0.933	dsDNAphage
AJME02000013.1	Aggregatibacter actinomycetemcomitans	Aggregatibacter actinomycetemcomitans serotype e str. A160	GCA_000332915.2	1	58	1	39869	0.993	1	1	58	1	39869	NA	NA	0	1	58	1	39869	0.993	0	6.9	0	56.9	1.7	34.5	13	dsDNAphage	linear	0.993	dsDNAphage
AEJR02000025.1	Aggregatibacter actinomycetemcomitans	Aggregatibacter actinomycetemcomitans serotype c str. SCC2302	GCA_000226855.3	1	23	1	26308	0.847	0.847	1	23	1	26308	NA	NA	0	1	23	1	26308	0.847	0	30.4	0	34.8	34.8	0	2	dsDNAphage	linear	0.847	dsDNAphage
ADOB02000012.1	Aggregatibacter actinomycetemcomitans	Aggregatibacter actinomycetemcomitans serotype c str. D17P-2	GCA_000241005.3	1	41	2	25523	0.98	1	1	41	2	25523	NA	NA	0	1	41	2	25523	0.98	0	26.8	0	39	4.9	29.3	4	dsDNAphage	linear	0.98	dsDNAphage
ADOB02000007.1	Aggregatibacter actinomycetemcomitans	Aggregatibacter actinomycetemcomitans serotype c str. D17P-2	GCA_000241005.3	1	40	421	27411	0.993	1	1	40	421	27411	NA	NA	0	1	40	421	27411	0.993	0	10	0	65	5	20	6	dsDNAphage	linear	0.993	dsDNAphage
AJMH02000031.1	Aggregatibacter actinomycetemcomitans	Aggregatibacter actinomycetemcomitans serotype b str. S23A	GCA_000332955.2	1	21	1	10684	1	1	1	21	1	10684	NA	NA	0	1	21	1	10684	1	0	14.3	0	47.6	4.8	33.3	3	dsDNAphage	linear	1	dsDNAphage
AEJQ02000023.1	Aggregatibacter actinomycetemcomitans	Aggregatibacter actinomycetemcomitans serotype b str. I23C	GCA_000226835.3	1	20	1	10077	0.987	0.987	1	20	1	10077	NA	NA	0	1	20	1	10077	0.987	0	15	0	50	0	35	3	dsDNAphage	linear	0.987	dsDNAphage
JPZI01000011.1	Aggregatibacter actinomycetemcomitans	Aggregatibacter actinomycetemcomitans RhAA1	GCA_001190115.1	1	71	1	48773	1	1	1	71	1	48773	NA	NA	0	1	71	1	48773	1	0	18.3	0	54.9	5.6	21.1	16	dsDNAphage	linear	1	dsDNAphage
JPZI01000010.1	Aggregatibacter actinomycetemcomitans	Aggregatibacter actinomycetemcomitans RhAA1	GCA_001190115.1	1	17	1	11896	0.993	0.993	1	17	1	11896	NA	NA	0	1	17	1	11896	0.993	0	11.8	0	82.4	0	5.9	5	dsDNAphage	linear	0.993	dsDNAphage
JPZI01000005.1	Aggregatibacter actinomycetemcomitans	Aggregatibacter actinomycetemcomitans RhAA1	GCA_001190115.1	1	50	1	36251	1	1	1	50	1	36251	NA	NA	0	1	50	1	36251	1	0	6	0	64	6	24	13	dsDNAphage	linear	1	dsDNAphage
AHGR01000011.1	Aggregatibacter actinomycetemcomitans	Aggregatibacter actinomycetemcomitans RhAA1	GCA_000259915.1	1	71	1	48773	1	1	1	71	1	48773	NA	NA	0	1	71	1	48773	1	0	18.3	0	54.9	5.6	21.1	16	dsDNAphage	linear	1	dsDNAphage
AHGR01000010.1	Aggregatibacter actinomycetemcomitans	Aggregatibacter actinomycetemcomitans RhAA1	GCA_000259915.1	1	17	1	11896	0.993	0.993	1	17	1	11896	NA	NA	0	1	17	1	11896	0.993	0	11.8	0	82.4	0	5.9	5	dsDNAphage	linear	0.993	dsDNAphage
AHGR01000005.1	Aggregatibacter actinomycetemcomitans	Aggregatibacter actinomycetemcomitans RhAA1	GCA_000259915.1	1	50	1	36251	1	1	1	50	1	36251	NA	NA	0	1	50	1	36251	1	0	6	0	64	6	24	13	dsDNAphage	linear	1	dsDNAphage
AP014520.1-2	Aggregatibacter actinomycetemcomitans	Aggregatibacter actinomycetemcomitans NUM4039	GCA_001547775.1	1	53	1	39027	1	1	1	53	1	39027	NA	NA	0	1	53	1	39027	1	0	22.6	0	47.2	5.7	24.5	10	dsDNAphage	linear	1	dsDNAphage
AP014520.1	Aggregatibacter actinomycetemcomitans	Aggregatibacter actinomycetemcomitans NUM4039	GCA_001547775.1	1	53	1	33944	1	1	1	53	1	33944	NA	NA	0	1	53	1	33944	1	0	9.4	0	66	3.8	20.8	16	dsDNAphage	linear	1	dsDNAphage
AQUU01000019.1	Aggregatibacter actinomycetemcomitans	Aggregatibacter actinomycetemcomitans DSM 8324	GCA_000372365.1	1	48	1	32947	1	1	1	48	1	32947	NA	NA	0	1	48	1	32947	1	0	6.2	0	60.4	4.2	29.2	11	dsDNAphage	linear	1	dsDNAphage
ADOA02000038.1	Aggregatibacter actinomycetemcomitans	Aggregatibacter actinomycetemcomitans D17P-3	GCA_000240985.3	1	40	1	27612	0.987	1	1	40	1	27612	NA	NA	0	1	40	1	27612	0.987	0	10	0	65	5	20	6	dsDNAphage	linear	0.987	dsDNAphage
ADOA02000015.1	Aggregatibacter actinomycetemcomitans	Aggregatibacter actinomycetemcomitans D17P-3	GCA_000240985.3	1	41	1	26861	1	1	1	41	1	26861	NA	NA	0	1	41	1	26861	1	0	26.8	0	41.5	4.9	26.8	4	dsDNAphage	linear	1	dsDNAphage
GQ866233.1	Aggregatibacter actinomycetemcomitans	Aggregatibacter actinomycetemcomitans D11S-1	GCA_000146265.4	1	60	709	43902	1	1	1	60	709	43902	NA	NA	0	1	60	709	43902	1	0	3.3	0	73.3	3.3	20	16	dsDNAphage	linear	1	dsDNAphage
CP001733.2	Aggregatibacter actinomycetemcomitans	Aggregatibacter actinomycetemcomitans D11S-1	GCA_000146265.4	1	48	1	32513	0.993	1	1	48	1	32513	NA	NA	0	1	48	1	32513	0.993	0	25	0	41.7	6.2	27.1	10	dsDNAphage	linear	0.993	dsDNAphage
CP003099.1	Aggregatibacter actinomycetemcomitans	Aggregatibacter actinomycetemcomitans ANH9381	GCA_000241025.2	1	20	1	10078	0.987	0.987	1	20	1	10078	NA	NA	0	1	20	1	10078	0.987	0	15	0	50	0	35	3	dsDNAphage	linear	0.987	dsDNAphage
VSEV01000002.1	Aggregatibacter actinomycetemcomitans	Aggregatibacter actinomycetemcomitans	GCA_008084095.1	1	21	194	13162	0.967	0.987	1	21	194	13162	NA	NA	0	1	21	194	13162	0.967	0	19	0	57.1	0	23.8	6	dsDNAphage	linear	0.967	dsDNAphage
VSEU01000005.1	Aggregatibacter actinomycetemcomitans	Aggregatibacter actinomycetemcomitans	GCA_008085225.1	1	17	2	9534	0.967	0.967	1	17	2	9534	NA	NA	0	1	17	2	9534	0.967	0	17.6	0	41.2	0	41.2	2	dsDNAphage	linear	0.967	dsDNAphage
VSET01000005.1	Aggregatibacter actinomycetemcomitans	Aggregatibacter actinomycetemcomitans	GCA_008084205.1	1	66	1	44989	1	1	1	66	1	44989	NA	NA	0	1	66	1	44989	1	0	6.1	0	63.6	3	27.3	15	dsDNAphage	linear	1	dsDNAphage
VSER01000002.1	Aggregatibacter actinomycetemcomitans	Aggregatibacter actinomycetemcomitans	GCA_008085315.1	1	21	194	13162	0.967	0.987	1	21	194	13162	NA	NA	0	1	21	194	13162	0.967	0	19	0	57.1	0	23.8	6	dsDNAphage	linear	0.967	dsDNAphage
VSEQ01000005.1	Aggregatibacter actinomycetemcomitans	Aggregatibacter actinomycetemcomitans	GCA_008084225.1	1	52	1	35327	1	1	1	52	1	35327	NA	NA	0	1	52	1	35327	1	0	7.7	0	71.2	3.8	17.3	14	dsDNAphage	linear	1	dsDNAphage
VSEP01000003.1	Aggregatibacter actinomycetemcomitans	Aggregatibacter actinomycetemcomitans	GCA_008085265.1	1	15	2	14491	0.98	0.98	1	15	2	14491	NA	NA	0	1	15	2	14491	0.98	0	6.7	0	66.7	20	6.7	3	dsDNAphage	linear	0.98	dsDNAphage
VSEI01000002.1	Aggregatibacter actinomycetemcomitans	Aggregatibacter actinomycetemcomitans	GCA_008085365.1	1	21	194	12801	0.98	0.987	1	21	194	12801	NA	NA	0	1	21	194	12801	0.98	0	19	0	57.1	0	23.8	6	dsDNAphage	linear	0.98	dsDNAphage
VSED01000005.1	Aggregatibacter actinomycetemcomitans	Aggregatibacter actinomycetemcomitans	GCA_008085025.1	1	66	178	45166	1	1	1	66	178	45166	NA	NA	0	1	66	178	45166	1	0	6.1	0	63.6	3	27.3	15	dsDNAphage	linear	1	dsDNAphage
VSEB01000007.1	Aggregatibacter actinomycetemcomitans	Aggregatibacter actinomycetemcomitans	GCA_008085065.1	1	65	178	45172	1	1	1	65	178	45172	NA	NA	0	1	65	178	45172	1	0	6.2	0	63.1	3.1	27.7	15	dsDNAphage	linear	1	dsDNAphage
VSDZ01000001.1	Aggregatibacter actinomycetemcomitans	Aggregatibacter actinomycetemcomitans	GCA_008085135.1	1	18	2	9534	0.967	0.967	1	18	2	9534	NA	NA	0	1	18	2	9534	0.967	0	16.7	0	44.4	0	38.9	3	dsDNAphage	linear	0.967	dsDNAphage
VSDY01000007.1	Aggregatibacter actinomycetemcomitans	Aggregatibacter actinomycetemcomitans	GCA_008085125.1	1	66	178	45166	1	1	1	66	178	45166	NA	NA	0	1	66	178	45166	1	0	6.1	0	63.6	3	27.3	15	dsDNAphage	linear	1	dsDNAphage
VSDW01000005.1	Aggregatibacter actinomycetemcomitans	Aggregatibacter actinomycetemcomitans	GCA_008085085.1	1	11	3	5808	0.993	0.993	1	11	3	5808	NA	NA	0	1	11	3	5808	0.993	0	9.1	0	63.6	0	27.3	3	dsDNAphage	linear	0.993	dsDNAphage
VSDT01000032.1	Aggregatibacter actinomycetemcomitans	Aggregatibacter actinomycetemcomitans	GCA_008085175.1	1	25	178	13376	0.987	0.993	1	25	178	13376	NA	NA	0	1	25	178	13376	0.987	0	12	0	52	0	36	2	dsDNAphage	linear	0.987	dsDNAphage
PCGW01000007.1	Aggregatibacter actinomycetemcomitans	Aggregatibacter actinomycetemcomitans	GCA_002701245.1	1	71	1	48059	1	1	1	71	1	48059	NA	NA	0	1	71	1	48059	1	0	7	0	62	4.2	26.8	15	dsDNAphage	linear	1	dsDNAphage
PCGV01000007.1	Aggregatibacter actinomycetemcomitans	Aggregatibacter actinomycetemcomitans	GCA_002749175.1	1	71	1	48059	1	1	1	71	1	48059	NA	NA	0	1	71	1	48059	1	0	7	0	62	4.2	26.8	15	dsDNAphage	linear	1	dsDNAphage
NRDF01000012.1	Aggregatibacter actinomycetemcomitans	Aggregatibacter actinomycetemcomitans	GCA_003130205.1	1	15	1	15006	0.993	0.993	1	15	1	15006	NA	NA	0	1	15	1	15006	0.993	0	13.3	0	66.7	0	20	7	dsDNAphage	linear	0.993	dsDNAphage
JACAWL010000138.1	Aggregatibacter actinomycetemcomitans	Aggregatibacter actinomycetemcomitans	GCA_017161015.1	1	8	1	9762	0.9	0.9	1	8	1	9762	NA	NA	0	1	8	1	9762	0.9	0	12.5	0	37.5	0	50	2	dsDNAphage	linear	0.9	dsDNAphage
JACAWL010000136.1	Aggregatibacter actinomycetemcomitans	Aggregatibacter actinomycetemcomitans	GCA_017161015.1	1	51	2	33026	0.993	1	1	51	2	33026	NA	NA	0	1	51	2	33026	0.993	0	13.7	0	52.9	0	33.3	19	dsDNAphage	linear	0.993	dsDNAphage
JACAWK010000167.1	Aggregatibacter actinomycetemcomitans	Aggregatibacter actinomycetemcomitans	GCA_017160745.1	1	8	1	9761	0.9	0.9	1	8	1	9761	NA	NA	0	1	8	1	9761	0.9	0	12.5	0	37.5	0	50	2	dsDNAphage	linear	0.9	dsDNAphage
JACAWK010000138.1	Aggregatibacter actinomycetemcomitans	Aggregatibacter actinomycetemcomitans	GCA_017160745.1	1	51	2	33026	0.993	1	1	51	2	33026	NA	NA	0	1	51	2	33026	0.993	0	13.7	0	52.9	0	33.3	19	dsDNAphage	linear	0.993	dsDNAphage
JACAWJ010000102.1	Aggregatibacter actinomycetemcomitans	Aggregatibacter actinomycetemcomitans	GCA_017160975.1	1	51	2	33025	0.993	1	1	51	2	33025	NA	NA	0	1	51	2	33025	0.993	0	13.7	0	52.9	0	33.3	19	dsDNAphage	linear	0.993	dsDNAphage
JACAWI010000051.1	Aggregatibacter actinomycetemcomitans	Aggregatibacter actinomycetemcomitans	GCA_017160985.1	1	45	465	30803	1	1	1	45	465	30803	NA	NA	0	1	45	465	30803	1	0	8.9	0	68.9	0	22.2	19	dsDNAphage	linear	1	dsDNAphage
JACAWH010000117.1	Aggregatibacter actinomycetemcomitans	Aggregatibacter actinomycetemcomitans	GCA_017160935.1	1	86	201	53455	0.993	1	1	86	201	53455	NA	NA	0	1	86	201	53455	0.993	0	7	0	61.6	2.3	29.1	15	dsDNAphage	linear	0.993	dsDNAphage
JACAWH010000100.1	Aggregatibacter actinomycetemcomitans	Aggregatibacter actinomycetemcomitans	GCA_017160935.1	1	28	1	15843	0.927	0.953	1	28	1	15843	NA	NA	0	1	28	1	15843	0.927	0	21.4	0	32.1	0	46.4	5	dsDNAphage	linear	0.927	dsDNAphage
JABKAL010000007.1	Aggregatibacter actinomycetemcomitans	Aggregatibacter actinomycetemcomitans	GCA_021310315.1	1	66	1	44995	1	1	1	66	1	44995	NA	NA	0	1	66	1	44995	1	0	6.1	0	63.6	3	27.3	15	dsDNAphage	linear	1	dsDNAphage
JABKAI010000003.1	Aggregatibacter actinomycetemcomitans	Aggregatibacter actinomycetemcomitans	GCA_021310255.1	1	11	1	8640	0.96	0.96	1	11	1	8640	NA	NA	0	1	11	1	8640	0.96	0	18.2	0	36.4	0	45.5	1	dsDNAphage	linear	0.96	dsDNAphage
JABKAG010000004.1	Aggregatibacter actinomycetemcomitans	Aggregatibacter actinomycetemcomitans	GCA_021309025.1	1	18	2	8980	0.967	0.967	1	18	2	8980	NA	NA	0	1	18	2	8980	0.967	0	16.7	0	38.9	0	44.4	3	dsDNAphage	linear	0.967	dsDNAphage
JABKAE010000012.1	Aggregatibacter actinomycetemcomitans	Aggregatibacter actinomycetemcomitans	GCA_021310275.1	1	54	98	36690	1	1	1	54	98	36690	NA	NA	0	1	54	98	36690	1	0	7.4	0	74.1	3.7	14.8	15	dsDNAphage	linear	1	dsDNAphage
JABKAE010000003.1	Aggregatibacter actinomycetemcomitans	Aggregatibacter actinomycetemcomitans	GCA_021310275.1	1	44	1	31829	1	1	1	44	1	31829	NA	NA	0	1	44	1	31829	1	0	22.7	0	52.3	6.8	18.2	10	dsDNAphage	linear	1	dsDNAphage
JABKAC010000005.1	Aggregatibacter actinomycetemcomitans	Aggregatibacter actinomycetemcomitans	GCA_021310215.1	1	31	1	18247	1	1	1	31	1	18247	NA	NA	0	1	31	1	18247	1	0	3.2	0	71	3.2	22.6	7	dsDNAphage	linear	1	dsDNAphage
JABJZX010000006.1	Aggregatibacter actinomycetemcomitans	Aggregatibacter actinomycetemcomitans	GCA_021310115.1	1	31	40	22458	1	1	1	31	40	22458	NA	NA	0	1	31	40	22458	1	0	12.9	0	67.7	3.2	16.1	10	dsDNAphage	linear	1	dsDNAphage
JABJZV010000004.1	Aggregatibacter actinomycetemcomitans	Aggregatibacter actinomycetemcomitans	GCA_021310075.1	1	15	1	7920	1	1	1	15	1	7920	NA	NA	0	1	15	1	7920	1	0	6.7	0	46.7	6.7	40	2	dsDNAphage	linear	1	dsDNAphage
JABJZU010000004.1	Aggregatibacter actinomycetemcomitans	Aggregatibacter actinomycetemcomitans	GCA_021310015.1	1	15	1	8722	1	1	1	15	1	8722	NA	NA	0	1	15	1	8722	1	0	6.7	0	46.7	6.7	40	2	dsDNAphage	linear	1	dsDNAphage
JABJZQ010000004.1	Aggregatibacter actinomycetemcomitans	Aggregatibacter actinomycetemcomitans	GCA_021309995.1	1	50	1	35009	1	1	1	50	1	35009	NA	NA	0	1	50	1	35009	1	0	4	0	74	6	16	15	dsDNAphage	linear	1	dsDNAphage
JABJZO010000015.1	Aggregatibacter actinomycetemcomitans	Aggregatibacter actinomycetemcomitans	GCA_021309965.1	1	45	1	30808	1	1	1	45	1	30808	NA	NA	0	1	45	1	30808	1	0	24.4	0	46.7	6.7	22.2	8	dsDNAphage	linear	1	dsDNAphage
JABJZH010000007.1	Aggregatibacter actinomycetemcomitans	Aggregatibacter actinomycetemcomitans	GCA_021308705.1	1	68	1	45723	1	1	1	68	1	45723	NA	NA	0	1	68	1	45723	1	0	7.4	0	61.8	7.4	23.5	16	dsDNAphage	linear	1	dsDNAphage
JABJZG010000011.1	Aggregatibacter actinomycetemcomitans	Aggregatibacter actinomycetemcomitans	GCA_021309925.1	1	39	44	24554	0.993	1	1	39	44	24554	NA	NA	0	1	39	44	24554	0.993	0	28.2	0	38.5	7.7	25.6	4	dsDNAphage	linear	0.993	dsDNAphage
JABJZF010000004.1	Aggregatibacter actinomycetemcomitans	Aggregatibacter actinomycetemcomitans	GCA_021309915.1	1	58	178	39511	1	1	1	58	178	39511	NA	NA	0	1	58	178	39511	1	0	3.4	0	67.2	3.4	25.9	12	dsDNAphage	linear	1	dsDNAphage
JABJZE010000015.1	Aggregatibacter actinomycetemcomitans	Aggregatibacter actinomycetemcomitans	GCA_021309895.1	1	49	1	45219	0.98	1	1	49	1	45219	NA	NA	0	1	49	1	45219	0.98	0	12.2	0	63.3	6.1	18.4	8	dsDNAphage	linear	0.98	dsDNAphage
JABJZE010000010.1	Aggregatibacter actinomycetemcomitans	Aggregatibacter actinomycetemcomitans	GCA_021309895.1	1	66	178	45184	1	1	1	66	178	45184	NA	NA	0	1	66	178	45184	1	0	6.1	0	63.6	3	27.3	15	dsDNAphage	linear	1	dsDNAphage
JABJZC010000007.1	Aggregatibacter actinomycetemcomitans	Aggregatibacter actinomycetemcomitans	GCA_021309855.1	1	69	1	44221	1	1	1	69	1	44221	NA	NA	0	1	69	1	44221	1	0	8.7	0	60.9	4.3	26.1	15	dsDNAphage	linear	1	dsDNAphage
JABJZA010000003.1	Aggregatibacter actinomycetemcomitans	Aggregatibacter actinomycetemcomitans	GCA_021309815.1	1	16	113	14184	0.993	0.993	1	16	113	14184	NA	NA	0	1	16	113	14184	0.993	0	12.5	0	75	12.5	0	7	dsDNAphage	linear	0.993	dsDNAphage
JABJYW010000005.1	Aggregatibacter actinomycetemcomitans	Aggregatibacter actinomycetemcomitans	GCA_021309755.1	1	14	194	8443	0.967	0.967	1	14	194	8443	NA	NA	0	1	14	194	8443	0.967	0	14.3	0	57.1	0	28.6	2	dsDNAphage	linear	0.967	dsDNAphage
JABJYL010000008.1	Aggregatibacter actinomycetemcomitans	Aggregatibacter actinomycetemcomitans	GCA_021309545.1	1	68	1	45309	1	1	1	68	1	45309	NA	NA	0	1	68	1	45309	1	0	7.4	0	64.7	2.9	25	16	dsDNAphage	linear	1	dsDNAphage
JABJYK010000004.1	Aggregatibacter actinomycetemcomitans	Aggregatibacter actinomycetemcomitans	GCA_021309535.1	1	36	1	24263	1	1	1	36	1	24263	NA	NA	0	1	36	1	24263	1	0	8.3	0	66.7	5.6	19.4	10	dsDNAphage	linear	1	dsDNAphage
CP043005.1	Aggregatibacter actinomycetemcomitans	Aggregatibacter actinomycetemcomitans	GCA_008086405.1	1	13	1	10108	0.987	0.987	1	13	1	10108	NA	NA	0	1	13	1	10108	0.987	0	7.7	0	69.2	0	23.1	4	dsDNAphage	linear	0.987	dsDNAphage
CP043004.1-3	Aggregatibacter actinomycetemcomitans	Aggregatibacter actinomycetemcomitans	GCA_008086385.1	1	13	1	8120	0.927	0.927	1	13	1	8120	NA	NA	0	1	13	1	8120	0.927	0	7.7	0	46.2	7.7	38.5	3	dsDNAphage	linear	0.927	dsDNAphage
CP043004.1-2	Aggregatibacter actinomycetemcomitans	Aggregatibacter actinomycetemcomitans	GCA_008086385.1	1	13	2	8301	0.953	0.953	1	13	2	8301	NA	NA	0	1	13	2	8301	0.953	0	7.7	0	46.2	7.7	38.5	3	dsDNAphage	linear	0.953	dsDNAphage
CP043004.1	Aggregatibacter actinomycetemcomitans	Aggregatibacter actinomycetemcomitans	GCA_008086385.1	1	10	3	7596	0.993	0.993	1	10	3	7596	NA	NA	0	1	10	3	7596	0.993	0	0	0	70	0	30	6	dsDNAphage	linear	0.993	dsDNAphage
CP043003.1	Aggregatibacter actinomycetemcomitans	Aggregatibacter actinomycetemcomitans	GCA_008086365.1	1	13	178	10299	0.993	0.993	1	13	178	10299	NA	NA	0	1	13	178	10299	0.993	0	7.7	0	69.2	0	23.1	4	dsDNAphage	linear	0.993	dsDNAphage
VSES01000005.1	Aggregatibacter actinomycetemcomitans	Aggregatibacter actinomycetemcomitans	GCA_008084195.1	1	18	1	7762	0.973	0.973	1	18	1	7762	NA	NA	0	1	18	1	7762	0.973	0	16.7	0	44.4	0	38.9	3	dsDNAphage	linear	0.973	dsDNAphage
VSEO01000040.1	Aggregatibacter actinomycetemcomitans	Aggregatibacter actinomycetemcomitans	GCA_008085355.1	1	10	1	9412	0.993	0.993	1	10	1	9412	NA	NA	0	1	10	1	9412	0.993	0	0	0	40	0	60	1	dsDNAphage	linear	0.993	dsDNAphage
VSEO01000021.1	Aggregatibacter actinomycetemcomitans	Aggregatibacter actinomycetemcomitans	GCA_008085355.1	1	43	1	31437	1	1	1	43	1	31437	NA	NA	0	1	43	1	31437	1	0	4.7	0	81.4	2.3	11.6	16	dsDNAphage	linear	1	dsDNAphage
VSEN01000004.1	Aggregatibacter actinomycetemcomitans	Aggregatibacter actinomycetemcomitans	GCA_008084115.1	1	18	1	7762	0.973	0.973	1	18	1	7762	NA	NA	0	1	18	1	7762	0.973	0	16.7	0	44.4	0	38.9	3	dsDNAphage	linear	0.973	dsDNAphage
VSEL01000005.1	Aggregatibacter actinomycetemcomitans	Aggregatibacter actinomycetemcomitans	GCA_008084215.1	1	19	1	9771	0.98	0.98	1	19	1	9771	NA	NA	0	1	19	1	9771	0.98	0	15.8	0	47.4	0	36.8	3	dsDNAphage	linear	0.98	dsDNAphage
VSEK01000005.1	Aggregatibacter actinomycetemcomitans	Aggregatibacter actinomycetemcomitans	GCA_008085035.1	1	19	1	9771	0.98	0.98	1	19	1	9771	NA	NA	0	1	19	1	9771	0.98	0	15.8	0	47.4	0	36.8	3	dsDNAphage	linear	0.98	dsDNAphage
VSEJ01000005.1	Aggregatibacter actinomycetemcomitans	Aggregatibacter actinomycetemcomitans	GCA_008084995.1	1	19	1	9771	0.993	0.993	1	19	1	9771	NA	NA	0	1	19	1	9771	0.993	0	10.5	0	47.4	0	42.1	3	dsDNAphage	linear	0.993	dsDNAphage
VSEH01000004.1-2	Aggregatibacter actinomycetemcomitans	Aggregatibacter actinomycetemcomitans	GCA_008084895.1	1	19	1	9771	0.98	0.98	1	19	1	9771	NA	NA	0	1	19	1	9771	0.98	0	15.8	0	47.4	0	36.8	3	dsDNAphage	linear	0.98	dsDNAphage
VSEH01000004.1	Aggregatibacter actinomycetemcomitans	Aggregatibacter actinomycetemcomitans	GCA_008084895.1	1	51	1	35090	0.993	1	1	51	1	35090	NA	NA	0	1	51	1	35090	0.993	0	19.6	0	52.9	3.9	23.5	10	dsDNAphage	linear	0.993	dsDNAphage
VSEG01000042.1	Aggregatibacter actinomycetemcomitans	Aggregatibacter actinomycetemcomitans	GCA_008085395.1	1	7	1	7293	1	1	1	7	1	7293	NA	NA	0	1	7	1	7293	1	0	0	0	42.9	0	57.1	1	dsDNAphage	linear	1	dsDNAphage
VSEG01000021.1	Aggregatibacter actinomycetemcomitans	Aggregatibacter actinomycetemcomitans	GCA_008085395.1	1	42	1	31441	1	1	1	42	1	31441	NA	NA	0	1	42	1	31441	1	0	4.8	0	81	2.4	11.9	15	dsDNAphage	linear	1	dsDNAphage
VSEF01000002.1	Aggregatibacter actinomycetemcomitans	Aggregatibacter actinomycetemcomitans	GCA_008085405.1	1	20	1	12748	0.973	0.993	1	20	1	12748	NA	NA	0	1	20	1	12748	0.973	0	20	0	55	5	20	5	dsDNAphage	linear	0.973	dsDNAphage
VSED01000047.1	Aggregatibacter actinomycetemcomitans	Aggregatibacter actinomycetemcomitans	GCA_008085025.1	1	7	1	6903	1	1	1	7	1	6903	NA	NA	0	1	7	1	6903	1	0	0	0	42.9	0	57.1	1	dsDNAphage	linear	1	dsDNAphage
VSEB01000041.1	Aggregatibacter actinomycetemcomitans	Aggregatibacter actinomycetemcomitans	GCA_008085065.1	1	7	1	7293	1	1	1	7	1	7293	NA	NA	0	1	7	1	7293	1	0	0	0	42.9	0	57.1	1	dsDNAphage	linear	1	dsDNAphage
VSEA01000014.1	Aggregatibacter actinomycetemcomitans	Aggregatibacter actinomycetemcomitans	GCA_008085115.1	1	44	1	30596	1	1	1	44	1	30596	NA	NA	0	1	44	1	30596	1	0	22.7	0	50	6.8	20.5	8	dsDNAphage	linear	1	dsDNAphage
VSEA01000005.1	Aggregatibacter actinomycetemcomitans	Aggregatibacter actinomycetemcomitans	GCA_008085115.1	1	19	1	9771	0.98	0.98	1	19	1	9771	NA	NA	0	1	19	1	9771	0.98	0	15.8	0	47.4	0	36.8	3	dsDNAphage	linear	0.98	dsDNAphage
VSDX01000005.1	Aggregatibacter actinomycetemcomitans	Aggregatibacter actinomycetemcomitans	GCA_008085215.1	1	19	1	9773	0.98	0.98	1	19	1	9773	NA	NA	0	1	19	1	9773	0.98	0	15.8	0	47.4	0	36.8	3	dsDNAphage	linear	0.98	dsDNAphage
VSDU01000018.1	Aggregatibacter actinomycetemcomitans	Aggregatibacter actinomycetemcomitans	GCA_008085305.1	1	35	1	26217	0.993	1	1	35	1	26217	NA	NA	0	1	35	1	26217	0.993	0	2.9	0	80	2.9	14.3	11	dsDNAphage	linear	0.993	dsDNAphage
VSDT01000005.1	Aggregatibacter actinomycetemcomitans	Aggregatibacter actinomycetemcomitans	GCA_008085175.1	1	17	1	17260	0.993	0.993	1	17	1	17260	NA	NA	0	1	17	1	17260	0.993	0	11.8	0	70.6	5.9	11.8	2	dsDNAphage	linear	0.993	dsDNAphage
PCGW01000037.1	Aggregatibacter actinomycetemcomitans	Aggregatibacter actinomycetemcomitans	GCA_002701245.1	1	11	1	9941	1	1	1	11	1	9941	NA	NA	0	1	11	1	9941	1	0	0	0	36.4	0	63.6	1	dsDNAphage	linear	1	dsDNAphage
PCGW01000018.1	Aggregatibacter actinomycetemcomitans	Aggregatibacter actinomycetemcomitans	GCA_002701245.1	1	54	1	38639	0.993	0.993	1	54	1	38639	NA	NA	0	1	54	1	38639	0.993	0	20.4	0	48.1	3.7	27.8	10	dsDNAphage	linear	0.993	dsDNAphage
PCGV01000035.1	Aggregatibacter actinomycetemcomitans	Aggregatibacter actinomycetemcomitans	GCA_002749175.1	1	11	1	9935	1	1	1	11	1	9935	NA	NA	0	1	11	1	9935	1	0	0	0	36.4	0	63.6	1	dsDNAphage	linear	1	dsDNAphage
PCGV01000018.1	Aggregatibacter actinomycetemcomitans	Aggregatibacter actinomycetemcomitans	GCA_002749175.1	1	54	1	38647	0.993	0.993	1	54	1	38647	NA	NA	0	1	54	1	38647	0.993	0	20.4	0	48.1	3.7	27.8	10	dsDNAphage	linear	0.993	dsDNAphage
NRDG01000058.1	Aggregatibacter actinomycetemcomitans	Aggregatibacter actinomycetemcomitans	GCA_003130245.1	1	12	1	7094	0.92	0.92	1	12	1	7094	NA	NA	0	1	12	1	7094	0.92	0	0	0	58.3	8.3	33.3	1	dsDNAphage	linear	0.92	dsDNAphage
NRDG01000003.1	Aggregatibacter actinomycetemcomitans	Aggregatibacter actinomycetemcomitans	GCA_003130245.1	1	57	1	39868	0.987	1	1	57	1	39868	NA	NA	0	1	57	1	39868	0.987	0	7	0	57.9	1.8	33.3	13	dsDNAphage	linear	0.987	dsDNAphage
NRDG01000001.1	Aggregatibacter actinomycetemcomitans	Aggregatibacter actinomycetemcomitans	GCA_003130245.1	1	50	1	34318	0.993	1	1	50	1	34318	NA	NA	0	1	50	1	34318	0.993	0	22	0	48	6	24	10	dsDNAphage	linear	0.993	dsDNAphage
NRDF01000002.1	Aggregatibacter actinomycetemcomitans	Aggregatibacter actinomycetemcomitans	GCA_003130205.1	1	23	1	15180	0.947	0.993	1	23	1	15180	NA	NA	0	1	23	1	15180	0.947	0	13	0	56.5	8.7	21.7	3	dsDNAphage	linear	0.947	dsDNAphage
NRDE01000042.1	Aggregatibacter actinomycetemcomitans	Aggregatibacter actinomycetemcomitans	GCA_003130185.1	1	11	1	9728	0.993	0.993	1	11	1	9728	NA	NA	0	1	11	1	9728	0.993	0	0	0	36.4	0	63.6	1	dsDNAphage	linear	0.993	dsDNAphage
JADBHM010000018.1	Aggregatibacter actinomycetemcomitans	Aggregatibacter actinomycetemcomitans	GCA_021310955.1	1	35	1	26217	0.993	1	1	35	1	26217	NA	NA	0	1	35	1	26217	0.993	0	2.9	0	80	2.9	14.3	11	dsDNAphage	linear	0.993	dsDNAphage
JACAWI010000056.1	Aggregatibacter actinomycetemcomitans	Aggregatibacter actinomycetemcomitans	GCA_017160985.1	1	16	1	10245	0.993	0.993	1	16	1	10245	NA	NA	0	1	16	1	10245	0.993	0	12.5	0	81.2	0	6.2	5	dsDNAphage	linear	0.993	dsDNAphage
JACAWH010000114.1	Aggregatibacter actinomycetemcomitans	Aggregatibacter actinomycetemcomitans	GCA_017160935.1	1	51	1	35920	0.987	1	1	51	1	35920	NA	NA	0	1	51	1	35920	0.987	0	7.8	0	62.7	5.9	23.5	13	dsDNAphage	linear	0.987	dsDNAphage
JACAWH010000071.1	Aggregatibacter actinomycetemcomitans	Aggregatibacter actinomycetemcomitans	GCA_017160935.1	1	41	1	29544	1	1	1	41	1	29544	NA	NA	0	1	41	1	29544	1	0	7.3	0	56.1	2.4	34.1	11	dsDNAphage	linear	1	dsDNAphage
JACAWE010000039.1	Aggregatibacter actinomycetemcomitans	Aggregatibacter actinomycetemcomitans	GCA_017160885.1	1	51	1	36888	0.987	1	1	51	1	36888	NA	NA	0	1	51	1	36888	0.987	0	7.8	0	64.7	3.9	23.5	12	dsDNAphage	linear	0.987	dsDNAphage
JACAWE010000036.1	Aggregatibacter actinomycetemcomitans	Aggregatibacter actinomycetemcomitans	GCA_017160885.1	1	30	1	18518	1	1	1	30	1	18518	NA	NA	0	1	30	1	18518	1	0	10	0	56.7	3.3	30	9	dsDNAphage	linear	1	dsDNAphage
JACAWD010000037.1	Aggregatibacter actinomycetemcomitans	Aggregatibacter actinomycetemcomitans	GCA_017160735.1	1	51	1	36888	0.987	1	1	51	1	36888	NA	NA	0	1	51	1	36888	0.987	0	7.8	0	64.7	3.9	23.5	12	dsDNAphage	linear	0.987	dsDNAphage
JACAWD010000033.1	Aggregatibacter actinomycetemcomitans	Aggregatibacter actinomycetemcomitans	GCA_017160735.1	1	30	1	18518	1	1	1	30	1	18518	NA	NA	0	1	30	1	18518	1	0	10	0	56.7	3.3	30	9	dsDNAphage	linear	1	dsDNAphage
JACAWC010000005.1	Aggregatibacter actinomycetemcomitans	Aggregatibacter actinomycetemcomitans	GCA_017160775.1	1	12	1	7095	0.94	0.94	1	12	1	7095	NA	NA	0	1	12	1	7095	0.94	0	0	0	50	8.3	41.7	1	dsDNAphage	linear	0.94	dsDNAphage
JACAWA010000059.1	Aggregatibacter actinomycetemcomitans	Aggregatibacter actinomycetemcomitans	GCA_017160845.1	1	14	1	14004	0.987	0.987	1	14	1	14004	NA	NA	0	1	14	1	14004	0.987	0	7.1	0	71.4	0	21.4	8	dsDNAphage	linear	0.987	dsDNAphage
JACAWA010000058.1	Aggregatibacter actinomycetemcomitans	Aggregatibacter actinomycetemcomitans	GCA_017160845.1	1	41	1	30742	0.993	1	1	41	1	30742	NA	NA	0	1	41	1	30742	0.993	0	4.9	0	61	4.9	29.3	14	dsDNAphage	linear	0.993	dsDNAphage
JACAWA010000057.1	Aggregatibacter actinomycetemcomitans	Aggregatibacter actinomycetemcomitans	GCA_017160845.1	1	61	1	45777	0.98	1	1	61	1	45777	NA	NA	0	1	61	1	45777	0.98	0	6.6	0	57.4	8.2	27.9	14	dsDNAphage	linear	0.98	dsDNAphage
JACAWA010000044.1	Aggregatibacter actinomycetemcomitans	Aggregatibacter actinomycetemcomitans	GCA_017160845.1	1	22	1	14097	0.94	0.973	1	22	1	14097	NA	NA	0	1	22	1	14097	0.94	0	18.2	0	40.9	0	40.9	5	dsDNAphage	linear	0.94	dsDNAphage
JACAWA010000036.1	Aggregatibacter actinomycetemcomitans	Aggregatibacter actinomycetemcomitans	GCA_017160845.1	1	14	1	13989	1	1	1	14	1	13989	NA	NA	0	1	14	1	13989	1	0	0	0	78.6	0	21.4	8	dsDNAphage	linear	1	dsDNAphage
JACAVZ010000099.1	Aggregatibacter actinomycetemcomitans	Aggregatibacter actinomycetemcomitans	GCA_017160835.1	1	24	1	12313	1	1	1	24	1	12313	NA	NA	0	1	24	1	12313	1	0	4.2	0	45.8	0	50	1	dsDNAphage	linear	1	dsDNAphage
JACAVZ010000097.1	Aggregatibacter actinomycetemcomitans	Aggregatibacter actinomycetemcomitans	GCA_017160835.1	1	20	1	9481	0.98	0.98	1	20	1	9481	NA	NA	0	1	20	1	9481	0.98	0	0	0	50	5	45	2	dsDNAphage	linear	0.98	dsDNAphage
JACAVZ010000095.1	Aggregatibacter actinomycetemcomitans	Aggregatibacter actinomycetemcomitans	GCA_017160835.1	1	23	1	12062	1	1	1	23	1	12062	NA	NA	0	1	23	1	12062	1	0	4.3	0	43.5	0	52.2	1	dsDNAphage	linear	1	dsDNAphage
JACAVZ010000090.1	Aggregatibacter actinomycetemcomitans	Aggregatibacter actinomycetemcomitans	GCA_017160835.1	1	7	1	5645	0.893	0.893	1	7	1	5645	NA	NA	0	1	7	1	5645	0.893	0	14.3	0	28.6	0	57.1	2	dsDNAphage	linear	0.893	dsDNAphage
JACAVZ010000088.1	Aggregatibacter actinomycetemcomitans	Aggregatibacter actinomycetemcomitans	GCA_017160835.1	1	16	1	7080	0.973	0.973	1	16	1	7080	NA	NA	0	1	16	1	7080	0.973	0	18.8	0	62.5	0	18.8	1	dsDNAphage	linear	0.973	dsDNAphage
JACAVZ010000080.1	Aggregatibacter actinomycetemcomitans	Aggregatibacter actinomycetemcomitans	GCA_017160835.1	1	19	1	9208	1	1	1	19	1	9208	NA	NA	0	1	19	1	9208	1	0	0	0	47.4	5.3	47.4	0	dsDNAphage	linear	1	dsDNAphage
JACAVZ010000079.1	Aggregatibacter actinomycetemcomitans	Aggregatibacter actinomycetemcomitans	GCA_017160835.1	1	13	1	6739	0.82	0.82	1	13	1	6739	NA	NA	0	1	13	1	6739	0.82	0	23.1	0	61.5	7.7	7.7	5	dsDNAphage	linear	0.82	dsDNAphage
JACAVZ010000049.1	Aggregatibacter actinomycetemcomitans	Aggregatibacter actinomycetemcomitans	GCA_017160835.1	1	21	1	25782	0.98	0.993	1	21	1	25782	NA	NA	0	1	21	1	25782	0.98	0	0	0	61.9	0	38.1	5	dsDNAphage	linear	0.98	dsDNAphage
JACAVZ010000040.1	Aggregatibacter actinomycetemcomitans	Aggregatibacter actinomycetemcomitans	GCA_017160835.1	1	44	1	33028	0.993	1	1	44	1	33028	NA	NA	0	1	44	1	33028	0.993	0	4.5	0	68.2	0	27.3	11	dsDNAphage	linear	0.993	dsDNAphage
JACAVZ010000008.1	Aggregatibacter actinomycetemcomitans	Aggregatibacter actinomycetemcomitans	GCA_017160835.1	1	35	1	26304	1	1	1	35	1	26304	NA	NA	0	1	35	1	26304	1	0	5.7	0	82.9	2.9	8.6	13	dsDNAphage	linear	1	dsDNAphage
JACAVY010000088.1	Aggregatibacter actinomycetemcomitans	Aggregatibacter actinomycetemcomitans	GCA_017160875.1	1	23	1	12001	1	1	1	23	1	12001	NA	NA	0	1	23	1	12001	1	0	4.3	0	43.5	0	52.2	1	dsDNAphage	linear	1	dsDNAphage
JACAVY010000086.1	Aggregatibacter actinomycetemcomitans	Aggregatibacter actinomycetemcomitans	GCA_017160875.1	1	17	1	9391	1	1	1	17	1	9391	NA	NA	0	1	17	1	9391	1	0	0	0	58.8	5.9	35.3	2	dsDNAphage	linear	1	dsDNAphage
JACAVY010000071.1	Aggregatibacter actinomycetemcomitans	Aggregatibacter actinomycetemcomitans	GCA_017160875.1	1	12	1	6741	0.833	0.833	1	12	1	6741	NA	NA	0	1	12	1	6741	0.833	0	25	0	66.7	0	8.3	5	dsDNAphage	linear	0.833	dsDNAphage
JACAVY010000070.1	Aggregatibacter actinomycetemcomitans	Aggregatibacter actinomycetemcomitans	GCA_017160875.1	1	24	1	12313	1	1	1	24	1	12313	NA	NA	0	1	24	1	12313	1	0	4.2	0	45.8	0	50	1	dsDNAphage	linear	1	dsDNAphage
JACAVY010000059.1	Aggregatibacter actinomycetemcomitans	Aggregatibacter actinomycetemcomitans	GCA_017160875.1	1	7	1	5724	0.887	0.887	1	7	1	5724	NA	NA	0	1	7	1	5724	0.887	0	14.3	0	28.6	0	57.1	2	dsDNAphage	linear	0.887	dsDNAphage
JACAVY010000037.1	Aggregatibacter actinomycetemcomitans	Aggregatibacter actinomycetemcomitans	GCA_017160875.1	1	44	1	33028	0.993	1	1	44	1	33028	NA	NA	0	1	44	1	33028	0.993	0	4.5	0	68.2	0	27.3	11	dsDNAphage	linear	0.993	dsDNAphage
JACAVY010000015.1	Aggregatibacter actinomycetemcomitans	Aggregatibacter actinomycetemcomitans	GCA_017160875.1	1	16	1	7080	0.973	0.973	1	16	1	7080	NA	NA	0	1	16	1	7080	0.973	0	18.8	0	62.5	0	18.8	1	dsDNAphage	linear	0.973	dsDNAphage
JACAVY010000014.1	Aggregatibacter actinomycetemcomitans	Aggregatibacter actinomycetemcomitans	GCA_017160875.1	1	21	1	25782	0.98	0.993	1	21	1	25782	NA	NA	0	1	21	1	25782	0.98	0	0	0	61.9	0	38.1	5	dsDNAphage	linear	0.98	dsDNAphage
JACAVY010000013.1	Aggregatibacter actinomycetemcomitans	Aggregatibacter actinomycetemcomitans	GCA_017160875.1	1	35	1	26304	1	1	1	35	1	26304	NA	NA	0	1	35	1	26304	1	0	5.7	0	82.9	2.9	8.6	13	dsDNAphage	linear	1	dsDNAphage
JABKAL010000040.1	Aggregatibacter actinomycetemcomitans	Aggregatibacter actinomycetemcomitans	GCA_021310315.1	1	10	1	9412	0.993	0.993	1	10	1	9412	NA	NA	0	1	10	1	9412	0.993	0	0	0	40	0	60	1	dsDNAphage	linear	0.993	dsDNAphage
JABKAK010000039.1	Aggregatibacter actinomycetemcomitans	Aggregatibacter actinomycetemcomitans	GCA_021310335.1	1	22	1	14269	0.993	0.993	1	22	1	14269	NA	NA	0	1	22	1	14269	0.993	0	4.5	0	45.5	4.5	45.5	2	dsDNAphage	linear	0.993	dsDNAphage
JABKAK010000021.1	Aggregatibacter actinomycetemcomitans	Aggregatibacter actinomycetemcomitans	GCA_021310335.1	1	11	1	6837	0.973	0.973	1	11	1	6837	NA	NA	0	1	11	1	6837	0.973	0	18.2	0	45.5	0	36.4	2	dsDNAphage	linear	0.973	dsDNAphage
JABKAI010000002.1	Aggregatibacter actinomycetemcomitans	Aggregatibacter actinomycetemcomitans	GCA_021310255.1	1	41	1	30021	0.98	0.993	1	41	1	30021	NA	NA	0	1	41	1	30021	0.98	0	26.8	0	46.3	4.9	22	7	dsDNAphage	linear	0.98	dsDNAphage
JABKAH010000003.1	Aggregatibacter actinomycetemcomitans	Aggregatibacter actinomycetemcomitans	GCA_021309015.1	1	30	1	19814	1	1	1	30	1	19814	NA	NA	0	1	30	1	19814	1	0	6.7	0	63.3	6.7	23.3	5	dsDNAphage	linear	1	dsDNAphage
JABKAG010000008.1	Aggregatibacter actinomycetemcomitans	Aggregatibacter actinomycetemcomitans	GCA_021309025.1	1	42	1	27721	1	1	1	42	1	27721	NA	NA	0	1	42	1	27721	1	0	26.2	0	42.9	7.1	23.8	6	dsDNAphage	linear	1	dsDNAphage
JABKAD010000027.1	Aggregatibacter actinomycetemcomitans	Aggregatibacter actinomycetemcomitans	GCA_021310225.1	1	8	1	6352	1	1	1	8	1	6352	NA	NA	0	1	8	1	6352	1	0	0	0	100	0	0	7	dsDNAphage	linear	1	dsDNAphage
JABKAD010000022.1	Aggregatibacter actinomycetemcomitans	Aggregatibacter actinomycetemcomitans	GCA_021310225.1	1	42	1	25872	0.973	1	1	42	1	25872	NA	NA	0	1	42	1	25872	0.973	0	26.2	0	40.5	7.1	26.2	4	dsDNAphage	linear	0.973	dsDNAphage
JABKAD010000018.1	Aggregatibacter actinomycetemcomitans	Aggregatibacter actinomycetemcomitans	GCA_021310225.1	1	45	1	27922	0.987	1	1	45	1	27922	NA	NA	0	1	45	1	27922	0.987	0	8.9	0	60	2.2	28.9	6	dsDNAphage	linear	0.987	dsDNAphage
JABKAD010000003.1	Aggregatibacter actinomycetemcomitans	Aggregatibacter actinomycetemcomitans	GCA_021310225.1	1	72	1	46552	0.993	1	1	72	1	46552	NA	NA	0	1	72	1	46552	0.993	0	11.1	0	61.1	1.4	26.4	16	dsDNAphage	linear	0.993	dsDNAphage
JABKAC010000008.1	Aggregatibacter actinomycetemcomitans	Aggregatibacter actinomycetemcomitans	GCA_021310215.1	1	12	1	8568	1	1	1	12	1	8568	NA	NA	0	1	12	1	8568	1	0	0	0	50	8.3	41.7	1	dsDNAphage	linear	1	dsDNAphage
JABJZV010000015.1	Aggregatibacter actinomycetemcomitans	Aggregatibacter actinomycetemcomitans	GCA_021310075.1	1	46	1	34930	1	1	1	46	1	34930	NA	NA	0	1	46	1	34930	1	0	6.5	0	71.7	2.2	19.6	12	dsDNAphage	linear	1	dsDNAphage
JABJZS010000006.1	Aggregatibacter actinomycetemcomitans	Aggregatibacter actinomycetemcomitans	GCA_021310045.1	1	43	1	31748	0.987	1	1	43	1	31748	NA	NA	0	1	43	1	31748	0.987	0	9.3	0	69.8	4.7	16.3	10	dsDNAphage	linear	0.987	dsDNAphage
JABJZP010000013.1	Aggregatibacter actinomycetemcomitans	Aggregatibacter actinomycetemcomitans	GCA_021308795.1	1	43	1	31748	0.987	1	1	43	1	31748	NA	NA	0	1	43	1	31748	0.987	0	9.3	0	69.8	4.7	16.3	10	dsDNAphage	linear	0.987	dsDNAphage
JABJZO010000005.1	Aggregatibacter actinomycetemcomitans	Aggregatibacter actinomycetemcomitans	GCA_021309965.1	1	21	1	10386	0.993	0.993	1	21	1	10386	NA	NA	0	1	21	1	10386	0.993	0	14.3	0	47.6	0	38.1	3	dsDNAphage	linear	0.993	dsDNAphage
JABJZJ010000001.1	Aggregatibacter actinomycetemcomitans	Aggregatibacter actinomycetemcomitans	GCA_021308695.1	1	11	1	11317	1	1	1	11	1	11317	NA	NA	0	1	11	1	11317	1	0	0	0	90.9	0	9.1	7	dsDNAphage	linear	1	dsDNAphage
JABJZH010000040.1	Aggregatibacter actinomycetemcomitans	Aggregatibacter actinomycetemcomitans	GCA_021308705.1	1	10	1	9580	0.993	0.993	1	10	1	9580	NA	NA	0	1	10	1	9580	0.993	0	0	0	40	0	60	1	dsDNAphage	linear	0.993	dsDNAphage
JABJZG010000022.1	Aggregatibacter actinomycetemcomitans	Aggregatibacter actinomycetemcomitans	GCA_021309925.1	1	8	1	5936	1	1	1	8	1	5936	NA	NA	0	1	8	1	5936	1	0	0	0	100	0	0	7	dsDNAphage	linear	1	dsDNAphage
JABJZG010000005.1	Aggregatibacter actinomycetemcomitans	Aggregatibacter actinomycetemcomitans	GCA_021309925.1	1	71	1	46448	0.993	1	1	71	1	46448	NA	NA	0	1	71	1	46448	0.993	0	9.9	0	62	1.4	26.8	16	dsDNAphage	linear	0.993	dsDNAphage
JABJZG010000004.1	Aggregatibacter actinomycetemcomitans	Aggregatibacter actinomycetemcomitans	GCA_021309925.1	1	43	1	27215	0.987	1	1	43	1	27215	NA	NA	0	1	43	1	27215	0.987	0	9.3	0	60.5	2.3	27.9	6	dsDNAphage	linear	0.987	dsDNAphage
JABJZE010000044.1	Aggregatibacter actinomycetemcomitans	Aggregatibacter actinomycetemcomitans	GCA_021309895.1	1	12	1	7092	0.92	0.92	1	12	1	7092	NA	NA	0	1	12	1	7092	0.92	0	0	0	58.3	8.3	33.3	1	dsDNAphage	linear	0.92	dsDNAphage
JABJZE010000031.1	Aggregatibacter actinomycetemcomitans	Aggregatibacter actinomycetemcomitans	GCA_021309895.1	1	40	1	23292	1	1	1	40	1	23292	NA	NA	0	1	40	1	23292	1	0	27.5	0	40	7.5	25	3	dsDNAphage	linear	1	dsDNAphage
JABJZD010000020.1	Aggregatibacter actinomycetemcomitans	Aggregatibacter actinomycetemcomitans	GCA_021309875.1	1	50	1	34742	0.987	1	1	50	1	34742	NA	NA	0	1	50	1	34742	0.987	0	20	0	52	4	24	10	dsDNAphage	linear	0.987	dsDNAphage
JABJZD010000001.1	Aggregatibacter actinomycetemcomitans	Aggregatibacter actinomycetemcomitans	GCA_021309875.1	1	19	1	10168	0.987	0.987	1	19	1	10168	NA	NA	0	1	19	1	10168	0.987	0	26.3	0	57.9	0	15.8	3	dsDNAphage	linear	0.987	dsDNAphage
JABJYZ010000062.1	Aggregatibacter actinomycetemcomitans	Aggregatibacter actinomycetemcomitans	GCA_021309795.1	1	11	1	8673	0.987	0.987	1	11	1	8673	NA	NA	0	1	11	1	8673	0.987	0	0	0	54.5	0	45.5	4	dsDNAphage	linear	0.987	dsDNAphage
JABJYZ010000056.1	Aggregatibacter actinomycetemcomitans	Aggregatibacter actinomycetemcomitans	GCA_021309795.1	1	12	1	9943	0.96	0.96	1	12	1	9943	NA	NA	0	1	12	1	9943	0.96	0	33.3	0	41.7	8.3	16.7	3	dsDNAphage	linear	0.96	dsDNAphage
JABJYZ010000049.1	Aggregatibacter actinomycetemcomitans	Aggregatibacter actinomycetemcomitans	GCA_021309795.1	1	21	1	10740	0.86	0.867	1	21	1	10740	NA	NA	0	1	21	1	10740	0.86	0	4.8	0	47.6	9.5	38.1	0	dsDNAphage	linear	0.86	dsDNAphage
JABJYY010000002.1	Aggregatibacter actinomycetemcomitans	Aggregatibacter actinomycetemcomitans	GCA_021309765.1	1	31	1	19060	0.993	1	1	31	1	19060	NA	NA	0	1	31	1	19060	0.993	0	9.7	0	38.7	3.2	48.4	2	dsDNAphage	linear	0.993	dsDNAphage
JABJYW010000001.1	Aggregatibacter actinomycetemcomitans	Aggregatibacter actinomycetemcomitans	GCA_021309755.1	1	9	1	9319	0.993	0.993	1	9	1	9319	NA	NA	0	1	9	1	9319	0.993	0	0	0	100	0	0	6	dsDNAphage	linear	0.993	dsDNAphage
JABJYV010000013.1	Aggregatibacter actinomycetemcomitans	Aggregatibacter actinomycetemcomitans	GCA_021309695.1	1	54	1	39669	0.993	1	1	54	1	39669	NA	NA	0	1	54	1	39669	0.993	0	7.4	0	63	1.9	27.8	12	dsDNAphage	linear	0.993	dsDNAphage
JABJYV010000005.1	Aggregatibacter actinomycetemcomitans	Aggregatibacter actinomycetemcomitans	GCA_021309695.1	1	20	1	10077	0.987	0.987	1	20	1	10077	NA	NA	0	1	20	1	10077	0.987	0	15	0	50	0	35	3	dsDNAphage	linear	0.987	dsDNAphage
JABJYQ010000011.1	Aggregatibacter actinomycetemcomitans	Aggregatibacter actinomycetemcomitans	GCA_021309605.1	1	47	1	34272	1	1	1	47	1	34272	NA	NA	0	1	47	1	34272	1	0	21.3	0	55.3	4.3	19.1	10	dsDNAphage	linear	1	dsDNAphage
JABJYO010000041.1	Aggregatibacter actinomycetemcomitans	Aggregatibacter actinomycetemcomitans	GCA_021309575.1	1	12	1	7092	0.913	0.913	1	12	1	7092	NA	NA	0	1	12	1	7092	0.913	0	0	0	58.3	8.3	33.3	1	dsDNAphage	linear	0.913	dsDNAphage
JABJYN010000042.1	Aggregatibacter actinomycetemcomitans	Aggregatibacter actinomycetemcomitans	GCA_021309505.1	1	12	1	7092	0.92	0.92	1	12	1	7092	NA	NA	0	1	12	1	7092	0.92	0	0	0	58.3	8.3	33.3	1	dsDNAphage	linear	0.92	dsDNAphage
JABJYM010000041.1	Aggregatibacter actinomycetemcomitans	Aggregatibacter actinomycetemcomitans	GCA_021309495.1	1	12	1	7092	0.913	0.913	1	12	1	7092	NA	NA	0	1	12	1	7092	0.913	0	0	0	58.3	8.3	33.3	1	dsDNAphage	linear	0.913	dsDNAphage
JABJYL010000041.1	Aggregatibacter actinomycetemcomitans	Aggregatibacter actinomycetemcomitans	GCA_021309545.1	1	12	1	7093	0.927	0.927	1	12	1	7093	NA	NA	0	1	12	1	7093	0.927	0	0	0	58.3	8.3	33.3	1	dsDNAphage	linear	0.927	dsDNAphage
JABJYG010000060.1	Aggregatibacter actinomycetemcomitans	Aggregatibacter actinomycetemcomitans	GCA_021309345.1	1	12	1	7094	0.933	0.933	1	12	1	7094	NA	NA	0	1	12	1	7094	0.933	0	0	0	58.3	8.3	33.3	1	dsDNAphage	linear	0.933	dsDNAphage
JABJYG010000002.1	Aggregatibacter actinomycetemcomitans	Aggregatibacter actinomycetemcomitans	GCA_021309345.1	1	58	1	39869	0.993	1	1	58	1	39869	NA	NA	0	1	58	1	39869	0.993	0	6.9	0	56.9	1.7	34.5	13	dsDNAphage	linear	0.993	dsDNAphage
JABJYA010000001.1	Aggregatibacter actinomycetemcomitans	Aggregatibacter actinomycetemcomitans	GCA_021309275.1	1	9	1	9319	0.993	0.993	1	9	1	9319	NA	NA	0	1	9	1	9319	0.993	0	0	0	100	0	0	6	dsDNAphage	linear	0.993	dsDNAphage
CP012959.1	Aggregatibacter actinomycetemcomitans	Aggregatibacter actinomycetemcomitans	GCA_001594265.1	1	50	1	36466	0.993	1	1	50	1	36466	NA	NA	0	1	50	1	36466	0.993	0	6	0	70	4	20	15	dsDNAphage	linear	0.993	dsDNAphage
CP012958.1	Aggregatibacter actinomycetemcomitans	Aggregatibacter actinomycetemcomitans	GCA_001594245.1	1	18	1	8316	0.98	0.98	1	18	1	8316	NA	NA	0	1	18	1	8316	0.98	0	16.7	0	50	0	33.3	3	dsDNAphage	linear	0.98	dsDNAphage
